# Supplementary material for: Long-term prognostic value of microvascular obstruction by cardiac magnetic resonance in ST-segment elevation myocardial infarction
Source: PLoS One. 2026 Mar 6;21(3):e0344442. doi: 10.1371/journal.pone.0344442 (PMC12965695; doi:10.1371/journal.pone.0344442)
Supplement: S1 File — (XLSX) [file pone.0344442.s001.xlsx]

## Sheet: MRI_prognosis_openshare
HT	DM	HCH	smoking_YN	STEMI_NSTEMI	IRA	ant_MI	CMRDAY	LVEDV_BL	LVESV_BL	LVEF_BL	LVMASS_BL	SCARMASS_BL	scarmass_percentage_baseline	MVO_YN	FU_days	FU_years	death_MACE_FU	MACE_FU_days	MACE_FU_years	death	MACE	death_MACE	MACE_event	MACE_table2	MACE_AMI	MACE_Stroke
1	0	0	0	0	0	1	3	189.53	105.05	44.57	165.16	72.54	43.921	1	1691	4.63288	1.35068	493	1.35068	0	1	1	10	10	0	1
1	0	0	1	0	2	0	11	#NULL!	#NULL!	#NULL!	#NULL!	45.8	#NULL!	0	3335	9.13699	5.0411	1840	5.0411	0	1	1	10	10	0	1
1	1	1	1	0	2	0	4	117	79	67	119	12.09	10.1597	0	3125	8.56164	8.26301	3016	8.26301	0	1	1	10	10	0	1
1	0	#NULL!	1	0	0	0	7	151	75	50	139	#NULL!	#NULL!	0	2944	8.06575	4.33699	1583	4.33699	0	1	1	10	10	0	1
1	0	0	1	0	2	0	#NULL!	107	41	61	98	#NULL!	#NULL!	0	3030	8.30137	1.29863	474	1.29863	0	1	1	10	10	0	1
1	1	0	1	0	0	1	6	150.9	48.8	67.66	106.48	0	0	0	3692	10.12	7.96712	2908	7.96712	0	1	1	10	10	0	1
1	0	0	1	0	0	1	4	140.782	90.141	36	126.603	37.7022	29.78	1	#NULL!	11.3288	4.93425	#NULL!	4.93425	0	#NULL!	1	10	10	0	1
1	0	1	0	0	0	1	3	186.644	107.991	42.14	152.827	44.4726	29.1	0	#NULL!	9.29589	0.0712329	#NULL!	0.0712329	0	#NULL!	1	10	10	0	1
0	0	0	1	0	2	0	3	104.69	40.641	61.18	99.237	10.3603	10.44	0	#NULL!	9.1589	0.8	#NULL!	0.8	0	#NULL!	1	10	10	0	1
0	0	0	1	0	0	1	8	176.947	82.3392	53.47	140.767	15.7096	11.16	0	#NULL!	9.13425	2.44932	#NULL!	2.44932	0	#NULL!	1	10	10	0	1
1	0	1	1	0	2	0	6	139.704	70.7085	49.39	112.518	12.6695	11.26	0	#NULL!	9.04658	5.86301	#NULL!	5.86301	0	#NULL!	1	10	10	0	1
0	1	1	1	0	0	1	6	230.204	151.81	34.6	190.361	82.0266	43.09	1	#NULL!	8.83288	0.0328767	#NULL!	0.0328767	0	#NULL!	1	10	10	0	1
0	0	0	0	0	2	0	5	134.765	69.6388	48.2	125.31	12.2678	9.79	0	#NULL!	4.39178	3.33699	#NULL!	3.33699	0	#NULL!	1	10	10	0	1
1	0	0	1	0	2	0	5	137.302	80.9829	40.8	96.35	26.0145	27	0	#NULL!	4.34521	0.00547945	#NULL!	0.00547945	0	#NULL!	1	10	10	0	1
0	0	1	1	0	2	0	6	110.206	53.109	51.7	123	14.76	12	1	#NULL!	3.75616	2.12055	#NULL!	2.12055	0	#NULL!	1	10	10	0	1
0	0	0	0	0	0	1	6	120	66.9987	44.2	95.7	22.3938	23.4	1	#NULL!	3.72055	0.789041	#NULL!	0.789041	0	#NULL!	1	10	10	1	1
1	1	0	0	0	0	1	3	106.996	66.9944	37.4	139	44.063	31.7	1	#NULL!	3.69041	0.00547945	#NULL!	0.00547945	0	#NULL!	1	10	10	1	1
0	0	1	0	0	2	0	5	179.397	100.027	44	127.18	24.4186	19.2	0	#NULL!	2.95068	0	#NULL!	0	0	#NULL!	1	10	10	0	1
1	0	1	1	0	2	0	4	96.0058	39.0033	59.4	79	7.821	9.9	0	#NULL!	2.22192	0.0273973	#NULL!	0.0273973	0	#NULL!	1	10	10	0	1
1	0	0	1	0	0	1	10	209	120	43	175	19.25	11	1	#NULL!	1.32603	0.309589	#NULL!	0.309589	0	#NULL!	1	10	10	0	1
0	0	0	1	0	0	1	#NULL!	167.78	75.38	55.07	111.58	30.14	27.012	0	2177	5.96438	5.96438	2162	5.92329	0	1	0	5	0	0	0
1	0	0	1	0	1	0	#NULL!	211.83	109.16	48.47	136.54	3.51	2.57068	0	2374	6.50411	6.50411	1187	3.25205	0	1	0	5	0	0	0
0	0	1	1	0	2	0	3	136.23	61.33	54.98	64.31	20.08	31.2238	1	2776	7.60548	7.60548	52	0.142466	0	1	0	5	0	0	0
1	1	0	1	0	0	0	5	221.09	152.93	30.83	155.82	33.59	21.5569	0	4297	11.7726	11.7726	3795	10.3973	0	1	0	5	0	0	0
0	0	#NULL!	1	0	1	0	2	155	66	43	119	44.3	37.2269	1	3159	8.65479	8.65479	100	0.273973	0	1	0	5	0	0	0
1	0	1	1	0	2	0	#NULL!	179	68	38	157	41.81	26.6306	0	3101	8.49589	8.49589	1947	5.33425	0	1	0	5	0	0	0
0	0	0	1	0	2	0	5	188	88	47	117	35.11	30.0085	1	3085	8.45205	8.45205	2887	7.90959	0	1	0	5	0	0	0
0	0	0	1	0	0	1	5	135.9	65.3	51.95	88.1	29.15	33.0874	1	3720	10.19	10.19	531	1.45479	0	1	0	5	0	0	0
0	0	1	1	0	1	0	3	204	105	49	90	27.75	30.8333	1	257	0.70411	0.70411	#NULL!	#NULL!	1	#NULL!	1	2	2	#NULL!	#NULL!
1	1	0	1	0	0	1	3	151.35	68.65	54.64	95.75	0.86	0.898172	0	229	0.627397	0.627397	#NULL!	#NULL!	1	#NULL!	1	2	2	#NULL!	#NULL!
0	0	0	1	0	2	0	4	#NULL!	#NULL!	#NULL!	#NULL!	#NULL!	#NULL!	1	379	1.03836	1.03836	#NULL!	#NULL!	1	#NULL!	1	2	2	#NULL!	#NULL!
0	0	0	1	0	0	1	3	168.03	64.18	61.81	105.02	0	0	0	293	0.80274	0.80274	#NULL!	#NULL!	1	#NULL!	1	2	2	#NULL!	#NULL!
1	0	1	1	0	0	1	2	172	112	35	132	36.35	27.5379	1	1582	4.33425	4.33425	#NULL!	#NULL!	1	#NULL!	1	2	2	#NULL!	#NULL!
0	0	0	1	0	0	1	4	264	171	35	161	46.4	28.8199	1	2207	6.04658	6.04658	#NULL!	#NULL!	1	#NULL!	1	2	2	#NULL!	#NULL!
0	0	0	1	0	1	0	#NULL!	210.26	118.49	43.65	103.54	46.78	45.1806	1	1626	4.45479	4.45479	#NULL!	#NULL!	1	#NULL!	1	2	2	#NULL!	#NULL!
1	0	0	1	0	0	1	3	149	75	50	73	20.95	28.6986	0	2721	7.45479	7.45479	#NULL!	#NULL!	1	#NULL!	1	2	2	#NULL!	#NULL!
0	0	0	0	0	0	2	3	111	48	57	88	12	13.6364	0	3921	10.7425	10.7425	#NULL!	#NULL!	1	#NULL!	1	2	2	#NULL!	#NULL!
0	0	0	1	0	0	2	13	179.46	124.14	30.83	79.09	58.68	74.194	1	151	0.413699	0.413699	#NULL!	#NULL!	1	#NULL!	1	2	2	#NULL!	#NULL!
0	0	0	1	0	0	1	7	#NULL!	#NULL!	#NULL!	#NULL!	#NULL!	#NULL!	1	62	0.169863	0.169863	#NULL!	#NULL!	1	#NULL!	1	2	2	#NULL!	#NULL!
1	0	0	0	0	0	1	3	147	79	46	76	10.2	13.4211	0	2734	7.49041	7.49041	#NULL!	#NULL!	1	#NULL!	1	2	2	#NULL!	#NULL!
0	0	0	0	0	0	2	5	187	120	35.83	158	48.8	30.8861	1	3678	10.0767	10.0767	#NULL!	#NULL!	1	#NULL!	1	2	2	#NULL!	#NULL!
0	0	0	0	0	0	1	9	190	109	43	105	29.3	27.9048	1	1517	4.15616	4.15616	#NULL!	#NULL!	1	#NULL!	1	2	2	#NULL!	#NULL!
1	0	0	1	0	2	0	6	139	70	50	106	10.6	10	0	3537	9.69041	9.69041	#NULL!	#NULL!	1	#NULL!	1	2	2	#NULL!	#NULL!
0	0	0	0	0	0	1	5	#NULL!	#NULL!	#NULL!	#NULL!	#NULL!	#NULL!	0	154	0.421918	0.421918	#NULL!	#NULL!	1	#NULL!	1	2	2	#NULL!	#NULL!
0	1	0	1	0	2	0	8	155	80	51	127	26.27	20.685	0	2984	8.17534	8.17534	#NULL!	#NULL!	1	#NULL!	1	2	2	#NULL!	#NULL!
1	0	#NULL!	1	0	#NULL!	0	4	148	70	48	121	29.59	24.4545	1	2443	6.69315	6.69315	#NULL!	#NULL!	1	#NULL!	1	2	2	#NULL!	#NULL!
0	0	1	1	0	#NULL!	1	4	175	82	47	108	43.54	40.3148	1	656	1.79726	1.79726	#NULL!	#NULL!	1	#NULL!	1	2	2	#NULL!	#NULL!
1	0	0	1	0	#NULL!	1	8	148	50	33	125	57.48	45.984	1	1230	3.36986	3.36986	#NULL!	#NULL!	1	#NULL!	1	2	2	#NULL!	#NULL!
0	0	#NULL!	1	0	2	0	5	188	77	41	116	41.37	35.6638	0	2440	6.68493	6.68493	#NULL!	#NULL!	1	#NULL!	1	2	2	#NULL!	#NULL!
1	0	#NULL!	1	0	2	0	4	132	61	46	97	33.56	34.5979	1	212	0.580822	0.580822	#NULL!	#NULL!	1	#NULL!	1	2	2	#NULL!	#NULL!
1	0	0	0	0	2	0	4	125	74	59	138	9.98	7.23188	0	2297	6.29315	6.29315	#NULL!	#NULL!	1	#NULL!	1	2	2	#NULL!	#NULL!
1	0	1	0	0	0	1	7	127	68	54	91	4	4.3956	0	2427	6.64932	6.64932	#NULL!	#NULL!	1	#NULL!	1	2	2	#NULL!	#NULL!
0	0	#NULL!	1	0	0	1	4	149	70	53	95	#NULL!	#NULL!	1	893	2.44658	2.44658	#NULL!	#NULL!	1	#NULL!	1	2	2	#NULL!	#NULL!
1	0	0	1	0	0	1	6	157	86	45	140	#NULL!	#NULL!	1	2839	7.78	7.78	#NULL!	#NULL!	1	#NULL!	1	2	2	#NULL!	#NULL!
0	0	0	1	0	0	1	4	195	119	39	95	19.87	20.9158	0	1028	2.81644	2.81644	#NULL!	#NULL!	1	#NULL!	1	2	2	#NULL!	#NULL!
0	0	0	1	0	0	1	6	186.8	121.6	34.9	97.7	36.74	37.6049	1	3016	8.26	8.26	#NULL!	#NULL!	1	1	1	2	2	0	1
1	1	1	1	0	0	1	7	221.2	165.6	25.14	124.7	25.27	20.2646	1	3642	9.98	9.98	#NULL!	#NULL!	1	#NULL!	1	2	2	#NULL!	#NULL!
1	1	1	0	0	0	1	8	114.25	52.5	54.05	108	17.08	15.8148	1	2361	6.47	6.47	#NULL!	#NULL!	1	#NULL!	1	2	2	#NULL!	#NULL!
0	1	1	1	0	0	1	5	183.5	146.1	20.38	101.3	52.77	52.0928	1	#NULL!	2.19	2.19	#NULL!	#NULL!	1	#NULL!	1	2	2	#NULL!	#NULL!
1	0	0	1	0	0	1	7	139.9	64	54.25	100.9	24.04	23.8256	1	3590	9.84	9.84	#NULL!	#NULL!	1	#NULL!	1	2	2	#NULL!	#NULL!
0	0	0	0	0	0	1	7	160.9	85.4	46.92	81.7	17.3	21.175	1	3232	8.85	8.85	#NULL!	#NULL!	1	#NULL!	1	2	2	#NULL!	#NULL!
1	0	0	0	0	0	1	8	103.2	49	52.52	58.6	6.52	11.1263	0	2950	8.08	8.08	#NULL!	#NULL!	1	#NULL!	1	2	2	#NULL!	#NULL!
1	1	0	0	0	0	1	6	139.8	57.7	58.73	90.6	2.7	2.98013	1	2623	7.19	7.19	#NULL!	#NULL!	1	#NULL!	1	2	2	#NULL!	#NULL!
0	0	1	1	0	0	1	4	218.7	151.4	30.77	120	44.74	37.2833	1	906	2.48	2.48	#NULL!	#NULL!	1	#NULL!	1	2	2	#NULL!	#NULL!
0	0	0	0	0	0	1	7	199.9	129.2	35.37	111.7	55.08	49.3107	1	2811	7.7	7.7	#NULL!	#NULL!	1	#NULL!	1	2	2	#NULL!	#NULL!
1	1	1	1	0	0	1	6	180.5	108.7	39.78	80.9	42.6	52.6576	1	1905	5.22	5.22	#NULL!	#NULL!	1	#NULL!	1	2	2	#NULL!	#NULL!
1	0	0	1	0	0	1	6	160.7	88	45.24	108.2	22.46	20.7579	1	891	2.44	2.44	#NULL!	#NULL!	1	#NULL!	1	2	2	#NULL!	#NULL!
1	0	0	1	0	0	1	5	100.7	48.9	51.44	62.3	6.84	10.9791	1	844	2.31	2.31	#NULL!	#NULL!	1	#NULL!	1	2	2	#NULL!	#NULL!
1	1	0	0	0	2	0	4	99.4768	31.4578	68.37	103.885	9.97296	9.6	0	#NULL!	11.4521	11.4521	#NULL!	11.4521	1	#NULL!	1	2	2	0	0
1	0	0	1	0	2	0	7	96.3158	41.919	56.47	112.087	16.1965	14.45	1	#NULL!	4.37808	4.37808	#NULL!	4.37808	1	#NULL!	1	2	2	0	0
1	0	0	1	0	0	1	5	154.031	72.7791	52.75	138.897	20.5984	14.83	1	#NULL!	7.14521	7.14521	#NULL!	3.63836	1	#NULL!	1	2	2	1	0
0	0	0	0	0	2	0	3	124.312	43.0688	65	109.042	8.83243	8.1	0	#NULL!	3.52329	3.52329	#NULL!	3.52329	1	#NULL!	1	2	2	0	0
1	1	1	0	0	2	0	6	76.8987	25.7184	66.58	82.2339	10.5259	12.8	0	#NULL!	6.1726	6.1726	#NULL!	6.1726	1	#NULL!	1	2	2	0	0
1	1	0	0	0	2	0	3	154	70	55	123	20.6025	16.75	1	#NULL!	3.9863	3.9863	#NULL!	3.9863	1	#NULL!	1	2	2	0	0
0	0	0	1	0	2	0	7	139.8	75.18	46.23	106.747	15.7345	14.74	1	#NULL!	7.52329	7.52329	#NULL!	7.52329	1	#NULL!	1	2	2	0	0
1	0	0	0	0	0	1	6	194.913	115.807	40.58	167.931	62.8568	37.43	1	#NULL!	7.47945	7.47945	#NULL!	7.47945	1	#NULL!	1	2	2	0	0
0	0	0	1	0	0	1	6	179.858	114.5	36.34	142.1	39.5749	27.85	1	#NULL!	9.50137	9.50137	#NULL!	9.50137	1	#NULL!	1	2	2	0	0
1	1	0	0	0	2	0	6	113.836	50.7494	55.36	87.0011	2.69703	3.1	0	#NULL!	9.13425	9.13425	#NULL!	9.13425	1	#NULL!	1	2	2	0	0
1	1	0	0	0	0	1	3	218.756	148.682	32.03	175.678	83.166	47.34	1	#NULL!	1.09041	1.09041	#NULL!	1.09041	1	#NULL!	1	2	2	0	0
0	0	0	0	0	2	0	3	120.612	69.6256	42.27	126.15	26.9205	21.34	0	#NULL!	6.18904	6.18904	#NULL!	6.18904	1	#NULL!	1	2	2	0	1
1	0	0	1	0	0	1	11	145.379	62.9337	56.72	124.238	34.6252	27.87	0	#NULL!	6.68493	6.68493	#NULL!	6.68219	1	#NULL!	1	2	2	0	1
1	0	0	0	0	0	1	11	110.51	72.9168	34.01	78.2672	27.957	35.72	0	#NULL!	3.61096	3.61096	#NULL!	3.61096	1	#NULL!	1	2	2	0	0
1	0	0	0	0	2	0	5	128.008	77.9946	39.1	87	21.402	24.6	0	#NULL!	2.86027	2.86027	#NULL!	2.70411	1	#NULL!	1	2	2	1	0
0	0	1	0	0	2	0	4	92.0334	54.1964	41.3	92.07	32.869	35.7	1	#NULL!	3.27671	3.27671	#NULL!	3.27671	1	#NULL!	1	2	2	0	0
1	0	0	1	0	0	1	1	100.101	52.1917	48	104.03	21.3261	20.5	0	#NULL!	2.48219	2.48219	#NULL!	2.48219	1	#NULL!	1	2	2	0	0
1	1	0	1	0	2	0	11	104.998	49.0074	53.3	103	19.57	19	1	#NULL!	3.46301	3.46301	#NULL!	3.46301	1	#NULL!	1	2	2	0	0
0	0	0	0	0	1	0	4	126.058	92.0184	27	94.73	28.8926	30.5	1	#NULL!	2.88219	2.88219	#NULL!	2.88219	1	#NULL!	1	2	2	0	0
1	1	1	0	0	0	1	3	131.005	88.502	32.8	135	43.74	32.4	1	#NULL!	2.07945	2.07945	#NULL!	2.07945	1	#NULL!	1	2	2	0	0
1	1	1	0	0	2	0	4	100.156	45.2564	54.9	92.8	6.1248	6.6	0	#NULL!	2.9726	2.9726	#NULL!	2.9726	1	#NULL!	1	2	2	0	0
1	1	1	1	0	0	1	7	157.503	79.3702	49.5	145.65	19.0802	13.1	0	#NULL!	0.169863	0.169863	#NULL!	0	1	#NULL!	1	2	2	0	1
1	1	1	0	0	0	1	10	170.06	86.0002	49.4	172.86	73.2926	42.4	1	#NULL!	2.79726	2.79726	#NULL!	2.79726	1	#NULL!	1	2	2	0	0
0	0	1	0	0	0	1	4	148.44	84.9018	43.1	121.26	28.6174	23.6	0	#NULL!	0.0136986	0.0136986	#NULL!	0.0136986	1	#NULL!	1	2	2	0	0
0	0	0	0	0	0	1	13	172.446	119.438	30.7	111.03	61.0665	55	1	#NULL!	1.13151	1.13151	#NULL!	1.01	1	#NULL!	1	2	2	1	1
1	0	0	0	0	0	1	14	252	215	15	166	61.42	37	1	#NULL!	0.0383562	0.0383562	#NULL!	0.00273973	1	#NULL!	1	2	2	1	#NULL!
1	0	0	1	0	0	1	9	136	90	34	198	83.16	42	1	#NULL!	0.536986	0.536986	#NULL!	0.536986	1	#NULL!	1	2	2	0	0
1	0	1	0	0	0	1	4	180	83	54	131	1.46	1.1145	0	1084	2.96986	1.1863	433	1.1863	0	1	1	1	1	1	0
0	0	0	1	0	1	0	#NULL!	189.09	78.58	58.45	88.99	8.85	9.94494	0	2129	5.83288	3.87123	1413	3.87123	0	1	1	1	1	1	0
0	0	0	0	0	2	0	#NULL!	213	90	58	127	33.41	26.3071	1	2006	5.49589	2.04384	746	2.04384	0	1	1	1	1	1	0
0	0	0	1	0	2	0	3	207	97	53	137	14.79	10.7956	0	3432	9.40274	6.79452	2480	6.79452	0	1	1	1	1	1	0
0	0	0	1	0	2	0	5	193	102	53	125	7.14	5.712	0	3386	9.27671	7.00274	2556	7.00274	0	1	1	1	1	1	0
1	0	#NULL!	1	0	1	0	4	104	60	58	98	4.12	4.20408	0	3275	8.9726	7.25479	2648	7.25479	0	1	1	1	1	1	0
0	0	0	1	0	2	0	2	149	72	51	114	33.98	29.807	1	3012	8.25205	0.189041	69	0.189041	0	1	1	1	1	1	0
1	1	1	0	0	#NULL!	1	7	143	61	57	201	#NULL!	#NULL!	0	2932	8.03288	2.89041	1055	2.89041	0	1	1	1	1	1	0
0	0	1	1	0	0	1	5	120.2	56.8	52.75	108.7	31.56	29.034	1	3684	10.09	5.3589	1956	5.3589	0	1	1	1	1	1	0
1	0	0	1	0	0	1	7	139.5	77.8	44.23	91.5	10.85	11.8579	0	3648	9.99	3.25479	1188	3.25479	0	1	1	1	1	1	0
0	0	1	1	0	1	0	7	206.3	93.4	54.73	135.3	10.12	7.47967	1	3434	9.41	2.33151	851	2.33151	0	1	1	1	1	1	0
1	0	1	0	0	0	1	6	166.5	75.6	54.59	95.3	9.51	9.97901	0	3395	9.3	6.54795	2390	6.54795	0	1	1	1	1	1	0
1	1	0	1	0	0	1	6	165.4	62.7	62.09	120.7	6.78	5.61723	0	3205	8.78	2.55068	931	2.55068	0	1	1	1	1	1	0
0	0	0	1	0	2	0	5	163	72	56	130	19.11	14.7	1	#NULL!	11.6575	8.95068	#NULL!	8.95068	0	#NULL!	1	1	1	1	0
0	0	0	1	0	2	0	5	205	110.8	45.96	229.53	38.9282	16.96	1	#NULL!	11.6548	1.76986	#NULL!	1.76986	0	#NULL!	1	1	1	1	0
0	0	0	1	0	0	1	9	201	129	36	126	34.5996	27.46	1	#NULL!	11.5205	6.51233	#NULL!	6.51233	0	#NULL!	1	1	1	1	0
0	0	0	1	0	0	1	6	206	109	47	128	45.4912	35.54	0	#NULL!	11.3397	10.537	#NULL!	10.537	0	#NULL!	1	1	1	1	0
0	0	0	0	0	0	1	7	222.1	102.9	53.67	204.019	51.0456	25.02	1	#NULL!	9.77534	4.51507	#NULL!	4.51507	0	#NULL!	1	1	1	1	0
0	0	0	1	0	1	0	6	153.738	83.5	45.69	98.6	32.4394	32.9	1	#NULL!	9.53425	5.8137	#NULL!	5.8137	0	#NULL!	1	1	1	1	0
1	0	0	1	0	2	0	6	118.087	45.9654	61	139.025	10.8996	7.84	0	#NULL!	8.97534	0.789041	#NULL!	0.789041	0	#NULL!	1	1	1	1	0
1	0	1	0	0	0	1	5	142.402	81.2076	42.97	156.984	49.1203	31.29	1	#NULL!	8.93425	0.227397	#NULL!	0.227397	0	#NULL!	1	1	1	1	0
1	0	1	0	0	0	1	7	115.904	49.7097	57.12	104.549	16.0065	15.31	0	#NULL!	8.81644	8.15068	#NULL!	8.15068	0	#NULL!	1	1	1	1	0
1	0	0	1	0	0	1	6	191.75	88.45	54.31	83.2	35.6096	42.8	1	#NULL!	6.82466	1.30959	#NULL!	1.30959	0	#NULL!	1	1	1	1	0
0	0	0	0	0	0	1	6	129.83	69.15	46.73	94.92	19.84	20.9018	1	#NULL!	5.43562	2.89589	#NULL!	2.89589	0	#NULL!	1	1	1	1	0
1	1	1	0	0	0	1	7	105.43	43.13	59.09	109.45	20.02	18.2915	0	#NULL!	4.78904	4.05753	#NULL!	4.05753	0	#NULL!	1	1	1	1	0
0	0	0	0	0	0	1	6	90.02	32.4	64	73.8	0	0	0	#NULL!	3.94521	0.868493	#NULL!	0.868493	0	#NULL!	1	1	1	1	0
1	0	0	1	0	2	0	6	135.09	66.13	51.05	102.07	3.6439	3.57	0	#NULL!	3.86849	0.59726	#NULL!	0.59726	0	#NULL!	1	1	1	1	0
0	1	1	1	0	2	0	7	122.999	39.0053	68.3	95.8	8.0472	8.4	0	#NULL!	2.64658	0.178082	#NULL!	0.178082	0	#NULL!	1	1	1	1	0
0	0	0	1	0	2	0	6	153.699	82.698	46.2	129	29.154	22.6	0	#NULL!	2.43836	0.0164384	#NULL!	0.0164384	0	#NULL!	1	1	1	1	0
0	0	0	1	0	0	1	3	121.303	77.8945	35.4	107.2	28.7296	26.8	1	#NULL!	2.27123	0.189041	#NULL!	0.189041	0	#NULL!	1	1	1	1	0
1	0	0	0	0	2	0	3	157.007	62.01	60.5	114	27.474	24.1	0	#NULL!	1.40548	1.18904	#NULL!	1.18904	0	#NULL!	1	1	1	1	0
0	0	0	1	0	0	1	9	178	129	27	125	40	32	1	#NULL!	6.34795	5.36164	#NULL!	5.36164	0	#NULL!	1	1	1	1	0
0	0	0	1	0	0	1	1	238	125	47	129	7.74	6	0	#NULL!	4.46575	1.16712	#NULL!	1.16712	0	#NULL!	1	1	1	1	0
1	0	1	0	0	0	1	4	166.69	94.14	43.53	164.87	42.9486	26.05	1	#NULL!	3.93699	1.89315	#NULL!	1.89315	0	#NULL!	1	1	1	1	0
1	1	1	0	0	0	1	7	115	61	47	103	15.759	15.3	1	#NULL!	2.47123	0.0794521	#NULL!	0.0794521	0	#NULL!	1	1	1	1	0
0	0	0	0	0	2	0	5	180	52	71	110	4.63	4.20909	0	739	2.02466	2.02466	739	2.02	0	0	0	#NULL!	0	0	0
0	0	0	1	0	0	1	10	185	107	42	88	18.66	21.2045	1	692	1.89589	1.89589	692	1.9	0	0	0	#NULL!	0	0	0
0	0	0	1	0	2	0	7	199	103	48	91	28.95	31.8132	1	753	2.06	2.06	#NULL!	#NULL!	0	0	0	#NULL!	0	0	0
0	0	0	1	0	1	1	10	193.61	102.28	47.17	135.8	51.8	38.1443	0	764	2.09315	2.09315	764	2.09	0	0	0	#NULL!	0	0	0
#NULL!	#NULL!	#NULL!	#NULL!	0	0	0	13	106.25	33.32	68.64	52.85	9.98	18.8836	1	773	2.12	2.12	#NULL!	#NULL!	0	0	0	#NULL!	0	0	0
0	0	1	1	0	1	0	5	201	92	54	86	11.43	13.2907	0	807	2.21096	2.21096	808	2.21	0	0	0	#NULL!	0	0	0
0	0	1	1	0	2	0	7	176	96	46	80	34.36	42.95	1	814	2.23014	2.23014	815	2.23	0	0	0	#NULL!	0	0	0
0	0	0	1	0	2	0	4	104	41	60	42	2.89	6.88095	0	837	2.29315	2.29315	837	2.29	0	0	0	#NULL!	0	0	0
0	0	#NULL!	#NULL!	0	0	1	9	230.05	110.94	51.78	135.81	16.45	12.1125	0	841	2.30411	2.30411	841	2.3	0	0	0	#NULL!	0	0	0
0	0	#NULL!	#NULL!	0	2	0	4	158.42	60.29	61.94	100.12	24.82	24.7903	1	844	2.31233	2.31233	845	2.32	0	0	0	#NULL!	0	0	0
0	0	0	1	0	2	0	6	111	63	43.24	52	26.49	50.9423	1	849	2.32603	2.32603	849	2.33	0	0	0	#NULL!	0	0	0
1	0	0	#NULL!	0	0	1	6	147.19	76.72	47.88	74.57	0	0	0	854	2.33973	2.33973	854	2.34	0	0	0	#NULL!	0	0	0
0	0	1	1	0	1	0	1	135	57	58	64	5.1	7.96875	1	868	2.37808	2.37808	868	2.38	0	0	0	#NULL!	0	0	0
0	0	0	0	0	2	0	13	208.54	88.62	57.5	81.56	24.24	29.7205	0	877	2.40274	2.40274	877	2.4	0	0	0	#NULL!	0	0	0
1	0	1	0	0	0	0	3	148	80	46	84	33.22	39.5476	1	918	2.51507	2.51507	918	2.52	0	0	0	#NULL!	0	0	0
0	0	0	1	0	0	1	9	237.91	152.98	35.7	118.91	76.16	64.0484	1	904	2.47671	2.47671	904	2.48	0	0	0	#NULL!	0	0	0
0	1	1	1	0	2	0	5	141	50	65	70	5.19	7.41429	0	906	2.48219	2.48219	906	2.48	0	0	0	#NULL!	0	0	0
1	0	0	1	0	2	0	8	155	66	57	80	12.24	15.3	0	931	2.55068	2.55068	931	2.55	0	0	0	#NULL!	0	0	0
0	0	0	1	0	2	0	3	198	90	55	116	#NULL!	#NULL!	0	960	2.63	2.63	#NULL!	#NULL!	0	0	0	#NULL!	0	0	0
#NULL!	#NULL!	#NULL!	#NULL!	0	2	0	3	136	65	52	82	28.72	35.0244	1	972	2.66301	2.66301	972	2.66	0	0	0	#NULL!	0	0	0
0	0	0	1	0	0	1	5	168	93	50	105	17.67	16.8286	1	982	2.69	2.69	#NULL!	#NULL!	0	0	0	#NULL!	0	0	0
1	0	0	1	0	0	1	3	153	83	46	119	39.82	33.4622	1	973	2.66575	2.66575	973	2.67	0	0	0	#NULL!	0	0	0
0	0	0	0	0	2	0	4	104	51	51	73	17.91	24.5342	0	989	2.70959	2.70959	989	2.71	0	0	0	#NULL!	0	0	0
0	0	0	1	0	0	1	6	187	112	40	121	59.74	49.3719	1	986	2.70137	2.7	986	2.7	0	0	0	#NULL!	0	0	0
0	0	0	1	0	2	0	5	155	70	54	105	24.94	23.7524	0	982	2.69041	2.69041	982	2.69	0	0	0	#NULL!	0	0	0
0	0	0	0	0	2	0	4	173	83	52	136	11.26	8.27941	0	997	2.73151	2.73	997	2.73	0	0	0	#NULL!	0	0	0
0	0	0	1	0	2	0	5	157	76	52	78	5.99	7.67949	0	1020	2.79452	2.79452	1020	2.79	0	0	0	#NULL!	0	0	0
0	0	0	0	0	2	0	7	181.4	77.19	57.45	99.18	#NULL!	#NULL!	0	1017	2.7863	2.7863	1017	2.79	0	0	0	#NULL!	0	0	0
#NULL!	#NULL!	#NULL!	#NULL!	0	0	1	5	248	132	47	172	35.33	20.5407	1	1032	2.8274	2.8274	1032	2.83	0	0	0	#NULL!	0	0	0
0	0	0	1	0	0	1	7	#NULL!	#NULL!	#NULL!	#NULL!	#NULL!	#NULL!	1	1031	2.82466	2.82466	1031	2.82	0	0	0	#NULL!	0	0	0
1	0	0	1	0	1	0	5	103	37	64	72	5.22	7.25	0	1041	2.85205	2.85205	1041	2.85	0	0	0	#NULL!	0	0	0
0	0	0	1	0	2	0	5	175	90	49	119	17.7	14.8739	0	1042	2.85479	2.85479	1042	2.85	0	0	0	#NULL!	0	0	0
0	0	0	1	0	0	1	4	148	71	52	102	18.11	17.7549	0	1052	2.88219	2.88219	1052	2.88	0	0	0	#NULL!	0	0	0
0	0	0	1	0	0	1	5	194	107	45	137	26.44	19.2993	1	725	1.9863	1.9863	725	1.99	0	0	0	#NULL!	0	0	0
0	0	1	0	0	0	1	3	122	62	49	87	20.99	24.1264	0	1078	2.95342	2.95342	1078	2.95	0	0	0	#NULL!	0	0	0
1	0	1	1	0	2	0	6	#NULL!	#NULL!	#NULL!	#NULL!	#NULL!	#NULL!	1	1091	2.98904	2.98904	1091	2.99	0	0	0	#NULL!	0	0	0
0	0	0	1	0	2	0	#NULL!	219	109	50	109	11.47	10.5229	0	1079	2.95616	2.95616	1079	2.96	0	0	0	#NULL!	0	0	0
0	0	1	1	0	0	1	4	151	53	65	103	13.5	13.1068	1	1102	3.01918	3.01918	1102	3.02	0	0	0	#NULL!	0	0	0
0	0	0	1	0	0	1	4	253	139	45	129	32.96	25.5504	1	1095	3	3	1095	3	0	0	0	#NULL!	0	0	0
0	0	0	1	0	0	1	#NULL!	242	140	42	187	50.89	27.2139	1	1100	3.0137	3.0137	1100	3.01	0	0	0	#NULL!	0	0	0
0	1	0	1	0	0	1	8	227	138	39	158	46.33	29.3228	1	1112	3.04658	3.04658	1112	3.05	0	0	0	#NULL!	0	0	0
0	0	0	1	0	2	0	4	154	56	64	86	7.99	9.2907	0	1130	3.09589	3.09589	1130	3.1	0	0	0	#NULL!	0	0	0
#NULL!	#NULL!	#NULL!	#NULL!	0	2	0	7	178	79	55	144	7.59	5.27083	0	1152	3.15616	3.15616	1152	3.16	0	0	0	#NULL!	0	0	0
0	0	1	1	0	0	1	4	106	34	68	64	4.67	7.29688	0	1168	3.2	3.2	#NULL!	#NULL!	0	0	0	#NULL!	0	0	0
0	0	1	1	0	0	1	3	206	94	54	146	23.43	16.0479	0	1158	3.1726	3.1726	1158	3.17	0	0	0	#NULL!	0	0	0
0	0	0	0	0	1	2	9	#NULL!	#NULL!	#NULL!	#NULL!	#NULL!	#NULL!	0	1177	3.22466	3.22466	1177	3.22	0	0	0	#NULL!	0	0	0
1	0	0	0	0	2	0	6	181	63	65	110	14.01	12.7364	0	1161	3.18082	3.18082	1161	3.18	0	0	0	#NULL!	0	0	0
0	0	0	1	0	0	1	4	202	124	39	130	29.61	22.7769	1	1199	3.28493	3.28493	1199	3.28	0	0	0	#NULL!	0	0	0
0	0	0	1	0	0	1	3	204	109	46	118	5	4.23729	0	1189	3.25753	3.25753	1189	3.26	0	0	0	#NULL!	0	0	0
0	0	0	1	0	0	1	4	193	118	39	128	29.72	23.2188	1	1215	3.32877	3.32877	1215	3.33	0	0	0	#NULL!	0	0	0
0	0	0	#NULL!	0	0	1	4	134	65	51	112	5.31	4.74107	0	1222	3.34795	3.34795	1222	3.35	0	0	0	#NULL!	0	0	0
1	0	0	0	0	1	0	6	220	111	50	140	24.94	17.8143	1	1237	3.38904	3.38904	1237	3.39	0	0	0	#NULL!	0	0	0
1	0	0	#NULL!	0	2	0	9	217.18	104.54	51.86	126.46	45.89	36.2882	1	1238	3.39178	3.39178	1238	3.39	0	0	0	#NULL!	0	0	0
1	0	0	0	0	2	0	4	178	82	54	130	44.24	34.0308	1	1244	3.40822	3.40822	1244	3.41	0	0	0	#NULL!	0	0	0
0	0	0	1	0	2	0	#NULL!	113	43	62	85	5.2	6.11765	0	1246	3.4137	3.4137	1246	3.41	0	0	0	#NULL!	0	0	0
1	0	0	1	0	0	1	#NULL!	197	100	49	162	3.93	2.42593	0	1264	3.46301	3.46301	1264	3.46	0	0	0	#NULL!	0	0	0
0	0	0	1	0	0	1	8	197	109	45	178	68.15	38.2865	1	1297	3.55342	3.55342	1297	3.55	0	0	0	#NULL!	0	0	0
0	0	0	1	0	0	1	4	172	83	52	107	19.02	17.7757	0	1299	3.5589	3.5589	1299	3.56	0	0	0	#NULL!	0	0	0
1	0	0	0	0	1	0	3	160	79	51	105	50.04	47.6571	1	1280	3.50685	3.50685	1280	3.51	0	0	0	#NULL!	0	0	0
0	0	0	0	0	0	1	2	#NULL!	#NULL!	#NULL!	#NULL!	18.54	#NULL!	1	1289	3.53151	3.53151	1289	3.53	0	0	0	#NULL!	0	0	0
0	0	0	1	0	0	1	2	237.52	166.62	29.85	147.22	85.34	57.9677	1	1292	3.53973	3.53973	1292	3.54	0	0	0	#NULL!	0	0	0
1	1	1	1	0	2	0	5	174	80	54	85	2.39	2.81176	0	1313	3.59726	3.59726	1313	3.6	0	0	0	#NULL!	0	0	0
0	0	0	0	0	2	0	4	168	69	59	109	14.86	13.633	0	1321	3.61918	3.61918	1321	3.62	0	0	0	#NULL!	0	0	0
0	0	0	1	0	2	0	5	189	98	48	116	23.08	19.8966	1	1324	3.6274	3.6274	1324	3.63	0	0	0	#NULL!	0	0	0
0	0	0	1	0	0	1	4	166	76	54	91	5.58	6.13187	0	1338	3.66575	3.66575	1338	3.67	0	0	0	#NULL!	0	0	0
0	0	0	1	0	2	0	4	193	98	49	141	#NULL!	#NULL!	1	1352	3.70411	3.70411	1352	3.7	0	0	0	#NULL!	0	0	0
1	0	0	1	0	2	0	9	171	74	57	125	28.2	22.56	1	1345	3.68493	3.68493	1345	3.68	0	0	0	#NULL!	0	0	0
0	0	0	1	0	1	0	3	197	93	53	134	6.22	4.64179	0	1354	3.70959	3.70959	1354	3.71	0	0	0	#NULL!	0	0	0
0	0	0	0	0	0	1	2	218	135	38	203	62.06	30.5714	1	1366	3.74247	3.74247	1366	3.74	0	0	0	#NULL!	0	0	0
0	0	0	1	0	2	0	4	144	65	55	91	5.52	6.06593	0	1370	3.75342	3.75342	1370	3.75	0	0	0	#NULL!	0	0	0
0	0	0	1	0	0	1	5	184	86	53	148	23.43	15.8311	0	1375	3.76712	3.76712	1375	3.77	0	0	0	#NULL!	0	0	0
0	0	0	0	0	2	0	6	166	83	50	106	10.81	10.1981	0	1377	3.7726	3.7726	1377	3.77	0	0	0	#NULL!	0	0	0
1	0	0	0	0	0	1	6	197	111	44	150	32.19	21.46	1	1386	3.79726	3.79726	1386	3.8	0	0	0	#NULL!	0	0	0
0	0	0	0	0	0	1	3	208	137	34	115	57.43	49.9391	1	1389	3.80548	3.80548	1389	3.81	0	0	0	#NULL!	0	0	0
0	0	0	1	0	2	0	6	187	87	54	103	12.1	11.7476	0	1406	3.85205	3.85205	1406	3.85	0	0	0	#NULL!	0	0	0
0	0	0	1	0	2	0	6	205	72	65	137	21.29	15.5401	0	1430	3.91781	3.91781	1430	3.92	0	0	0	#NULL!	0	0	0
0	0	0	1	0	0	1	5	164	80	51	113	31.07	27.4956	1	1411	3.86575	3.86575	1411	3.87	0	0	0	#NULL!	0	0	0
1	0	1	1	0	0	1	5	146	65	56	86	22.84	26.5581	0	1418	3.88493	3.88493	1418	3.88	0	0	0	#NULL!	0	0	0
1	0	1	1	0	2	0	#NULL!	225	121	46	128	59.09	46.1641	1	1443	3.95342	3.95342	1443	3.95	0	0	0	#NULL!	0	0	0
1	0	0	#NULL!	0	0	1	3	168	92	45	93	26.46	28.4516	1	1429	3.91507	3.91507	1429	3.92	0	0	0	#NULL!	0	0	0
0	0	0	0	0	0	#NULL!	5	156	73	53	82	2.52	3.07317	0	1471	4.03014	4.03014	1471	4.03	0	0	0	#NULL!	0	0	0
0	1	0	0	0	2	0	3	172	85	51	121	#NULL!	#NULL!	0	1473	4.03562	4.03562	1473	4.04	0	0	0	#NULL!	0	0	0
1	0	#NULL!	#NULL!	0	0	0	2	181.44	88.09	51.45	113.41	46.11	40.6578	1	1446	3.96164	3.96164	1446	3.96	0	0	0	#NULL!	0	0	0
1	0	0	1	0	2	0	4	#NULL!	#NULL!	#NULL!	#NULL!	9.69	#NULL!	0	1483	4.06301	4.06301	1483	4.06	0	0	0	#NULL!	0	0	0
1	0	1	1	0	0	1	3	118.35	63.23	46.58	72.9	14.47	19.8491	0	1528	4.1863	4.1863	1528	4.19	0	0	0	#NULL!	0	0	0
0	0	0	1	0	#NULL!	0	5	189.05	70.54	62.69	120.98	24.38	20.1521	0	1548	4.2411	4.2411	1548	4.24	0	0	0	#NULL!	0	0	0
0	0	0	1	0	1	0	#NULL!	177.14	69.97	60.5	111.4	10.27	9.21903	0	1519	4.16164	4.16164	1519	4.16	0	0	0	#NULL!	0	0	0
0	0	0	0	0	0	1	8	216.65	121.61	43.87	126.69	#NULL!	#NULL!	0	1608	4.41	4.41	#NULL!	#NULL!	0	0	0	#NULL!	0	0	0
0	0	0	1	0	1	0	5	258.88	106.5	58.86	211.94	60	28.3099	1	1589	4.35342	4.35342	1589	4.35	0	0	0	#NULL!	0	0	0
0	0	0	1	0	0	0	3	219.86	145.31	33.91	140.03	78.38	55.9737	1	1642	4.49863	4.49863	1642	4.5	0	0	0	#NULL!	0	0	0
0	0	0	1	0	2	0	6	142	57	60	92	26.3	28.587	0	1653	4.52877	4.52877	1653	4.53	0	0	0	#NULL!	0	0	0
0	0	0	0	0	0	1	7	177	84	52	120	23.35	19.4583	1	1669	4.5726	4.5726	1669	4.57	0	0	0	#NULL!	0	0	0
0	0	0	#NULL!	0	0	1	7	199	94	53	157	67.52	43.0064	1	1689	4.6274	4.6274	1689	4.63	0	0	0	#NULL!	0	0	0
0	0	0	1	0	2	0	5	169.86	80.34	52.7	84.66	21.71	25.6438	1	1694	4.6411	4.6411	1694	4.64	0	0	0	#NULL!	0	0	0
1	0	0	1	0	0	1	#NULL!	133.77	133.77	44.25	85.72	43.76	51.0499	1	1708	4.67945	4.68	1708	4.67945	0	0	0	#NULL!	0	0	0
0	0	0	1	0	2	0	5	198	85	57	137	29.32	21.4015	1	1709	4.68219	4.68219	1709	4.68	0	0	0	#NULL!	0	0	0
0	0	0	#NULL!	0	2	0	6	133	50	63	88	13.74	15.6136	1	1760	4.82	4.82	#NULL!	#NULL!	0	0	0	#NULL!	0	0	0
0	0	0	0	0	2	0	#NULL!	155.07	68.63	55.74	85.92	11.47	13.3496	0	1757	4.8137	4.8137	1757	4.81	0	0	0	#NULL!	0	0	0
0	0	0	0	0	1	0	6	#NULL!	#NULL!	#NULL!	#NULL!	#NULL!	#NULL!	1	1763	4.83014	4.83014	1763	4.83	0	0	0	#NULL!	0	0	0
1	0	0	1	0	1	0	6	286	133	53	180	13.71	7.61667	1	1777	4.86849	4.86849	1777	4.87	0	0	0	#NULL!	0	0	0
1	0	0	1	0	2	0	#NULL!	285.94	124.19	56.57	146.14	10.42	7.13015	0	1787	4.89589	4.89589	1787	4.9	0	0	0	#NULL!	0	0	0
0	0	0	0	0	2	0	7	175.48	70.73	59.69	84.03	11.23	13.3643	0	1839	5.04	5.04	#NULL!	#NULL!	0	0	0	#NULL!	0	0	0
0	0	1	1	0	0	1	8	217	132	39	157	97.44	62.0637	1	1806	4.94795	4.94795	1806	4.95	0	0	0	#NULL!	0	0	0
0	0	0	0	0	1	0	#NULL!	150.13	57.37	61.79	92.07	6.56	7.12501	0	1808	4.95342	4.95342	1808	4.95	0	0	0	#NULL!	0	0	0
0	0	1	1	0	2	0	5	200	81	59	131	29.39	22.4351	0	1453	3.98082	3.98082	1453	3.98	0	0	0	#NULL!	0	0	0
1	0	0	1	0	0	1	#NULL!	177.24	92.98	47.54	95.82	0	0	0	1855	5.08219	5.08219	1855	5.08	0	0	0	#NULL!	0	0	0
#NULL!	#NULL!	#NULL!	#NULL!	0	1	#NULL!	8	190	98	49	115	18.79	16.3391	0	1857	5.08767	5.08767	1857	5.09	0	0	0	#NULL!	0	0	0
0	0	0	0	0	0	1	#NULL!	178.56	86.22	51.71	91.98	#NULL!	#NULL!	0	1858	5.09041	5.09041	1858	5.09	0	0	0	#NULL!	0	0	0
0	0	0	0	0	0	1	5	157	71	55	123	31.17	25.3415	0	1907	5.22466	5.22466	1907	5.22	0	0	0	#NULL!	0	0	0
1	0	0	0	0	2	0	6	258	121	53	167	29.25	17.515	1	1860	5.09589	5.09589	1860	5.1	0	0	0	#NULL!	0	0	0
0	0	1	0	0	2	0	5	189	57	60	127	27.61	21.7402	1	1888	5.1726	5.1726	1888	5.17	0	0	0	#NULL!	0	0	0
0	0	0	1	0	2	0	6	172	90	48	137	#NULL!	#NULL!	1	1900	5.20548	5.20548	1900	5.21	0	0	0	#NULL!	0	0	0
0	0	0	1	0	2	0	#NULL!	#NULL!	#NULL!	#NULL!	#NULL!	18.02	#NULL!	0	1953	5.35068	5.35068	1954	5.35	0	0	0	#NULL!	0	0	0
1	0	1	0	0	1	0	3	156	48	69	157	28.32	18.0382	0	1932	5.29315	5.29315	1932	5.29	0	0	0	#NULL!	0	0	0
0	0	1	0	0	2	0	4	191	80	58	106	24.04	22.6792	0	1931	5.29041	5.29041	1931	5.29	0	0	0	#NULL!	0	0	0
0	0	0	0	0	0	1	13	274.08	196.37	28.35	132.32	55.28	41.7775	1	1936	5.30411	5.30411	1936	5.3	0	0	0	#NULL!	0	0	0
0	0	0	1	0	2	0	5	227	98	57	116	10.99	9.47414	0	1944	5.32603	5.32603	1945	5.33	0	0	0	#NULL!	0	0	0
0	0	0	1	0	2	0	#NULL!	148.49	51.82	65.1	86.79	10.35	11.9253	0	1950	5.34247	5.34247	1951	5.35	0	0	0	#NULL!	0	0	0
0	0	0	1	0	2	0	4	202	94	54	111	37.1	33.4234	1	1955	5.35616	5.35616	1956	5.36	0	0	0	#NULL!	0	0	0
1	0	0	1	0	2	0	#NULL!	189.76	91.69	51.68	121.21	14.06	11.5997	1	1961	5.3726	5.3726	1961	5.37	0	0	0	#NULL!	0	0	0
0	0	1	0	0	0	1	14	196.82	92.15	53.18	106.89	33.61	31.4435	0	1974	5.40822	5.40822	1974	5.41	0	0	0	#NULL!	0	0	0
1	0	0	1	0	1	0	#NULL!	232.05	119.92	48.32	157.49	17.94	11.3912	0	1972	5.40274	5.40274	1972	5.4	0	0	0	#NULL!	0	0	0
1	0	1	1	0	1	0	#NULL!	136.58	48.94	64.17	72.84	3.09	4.24217	0	1979	5.42192	5.42192	1979	5.42	0	0	0	#NULL!	0	0	0
0	0	0	1	0	0	1	2	179	91	49	140	39.85	28.4643	1	2024	5.54521	5.54521	2024	5.55	0	0	0	#NULL!	0	0	0
1	0	0	1	0	0	1	12	236.29	168.82	28.81	147.2	0	0	1	2043	5.59726	5.59726	2043	5.6	0	0	0	#NULL!	0	0	0
1	0	0	0	0	0	1	5	122	51	58	70	25.03	35.7571	1	2069	5.66849	5.66849	2069	5.67	0	0	0	#NULL!	0	0	0
0	0	0	1	0	0	1	7	198.99	105.51	46.98	97.26	13.04	13.4074	1	2071	5.67397	5.67397	2071	5.67	0	0	0	#NULL!	0	0	0
1	0	0	0	0	2	0	#NULL!	148.34	52.29	64.75	102.61	20	19.4913	1	2112	5.79	5.79	#NULL!	#NULL!	0	0	0	#NULL!	0	0	0
0	0	0	0	0	1	0	#NULL!	#NULL!	#NULL!	#NULL!	#NULL!	#NULL!	#NULL!	1	2097	5.74521	5.74521	2097	5.75	0	0	0	#NULL!	0	0	0
0	0	0	1	0	0	1	#NULL!	319	223	30	203	68	33.4975	1	3613	9.89863	9.89863	3613	9.9	0	0	0	#NULL!	0	0	0
0	0	0	0	0	2	0	#NULL!	156.43	74.08	52.64	77.31	26.53	34.3164	1	2134	5.84658	5.84658	2134	5.85	0	0	0	#NULL!	0	0	0
0	0	0	1	0	2	0	7	190	92	51	143	9.48	6.62937	0	2158	5.91233	5.91233	2158	5.91	0	0	0	#NULL!	0	0	0
0	0	0	1	0	2	0	5	173	77	55	125	43.62	34.896	1	2163	5.92603	5.92603	2163	5.93	0	0	0	#NULL!	0	0	0
0	0	0	0	0	0	2	10	140.46	62.88	55.23	76.46	1.35	1.76563	0	2175	5.9589	5.9589	2175	5.96	0	0	0	#NULL!	0	0	0
0	0	0	1	0	0	1	#NULL!	200.67	136.71	31.87	122.83	44.42	36.1638	1	2194	6.01096	6.01096	2194	6.01	0	0	0	#NULL!	0	0	0
0	0	0	0	0	2	0	#NULL!	186.54	90.03	51.74	87.38	7.78	8.90364	1	2361	6.46849	6.46849	2361	6.47	0	0	0	#NULL!	0	0	0
1	0	0	0	0	0	2	#NULL!	190.9	109.69	42.54	137.8	24.24	17.5907	0	2369	6.49041	6.49041	2369	6.49	0	0	0	#NULL!	0	0	0
1	0	0	0	0	1	0	#NULL!	149.33	71.33	52.23	77.92	0	0	0	2369	6.49041	6.49041	2369	6.49	0	0	0	#NULL!	0	0	0
0	0	0	1	0	0	2	#NULL!	245.94	136.71	44.41	136.17	43.85	32.2024	1	2414	6.6137	6.6137	2414	6.61	0	0	0	#NULL!	0	0	0
1	0	0	0	0	2	0	#NULL!	130.26	67.05	48.53	70.85	14.04	19.8165	0	2432	6.66301	6.66301	2432	6.66	0	0	0	#NULL!	0	0	0
0	0	1	0	0	0	1	#NULL!	119.09	62.45	47.56	68.38	32.55	47.6016	0	2462	6.74521	6.74521	2463	6.75	0	0	0	#NULL!	0	0	0
0	0	0	1	0	0	1	#NULL!	190.67	85.79	55.01	87.76	4.37	4.97949	0	2473	6.77534	6.77534	2473	6.78	0	0	0	#NULL!	0	0	0
1	0	0	0	0	0	2	#NULL!	234.79	108.97	53.59	154.09	#NULL!	#NULL!	0	2518	6.89863	6.89863	2518	6.9	0	0	0	#NULL!	0	0	0
0	0	0	0	0	0	1	6	168.26	66.83	60.28	85.91	18.96	22.0696	0	2549	6.98356	6.98356	2549	6.98	0	0	0	#NULL!	0	0	0
0	0	#NULL!	#NULL!	0	0	1	#NULL!	238.33	145.49	38.95	110.87	34.13	30.7838	0	2565	7.0274	7.0274	2565	7.03	0	0	0	#NULL!	0	0	0
0	0	0	1	0	2	0	3	191	134	30	117	45.31	38.7265	1	2863	7.84	7.84	#NULL!	#NULL!	0	0	0	#NULL!	0	0	0
1	0	0	1	0	0	1	2	202	126	38	148	67.1	45.3378	1	2858	7.83014	7.83014	2858	7.83	0	0	0	#NULL!	0	0	0
1	0	0	0	0	0	2	5	165	73	56	117	40.73	34.812	1	2929	8.02466	8.02466	2930	8.03	0	0	0	#NULL!	0	0	0
0	0	0	1	0	2	0	2	161	85	47	82	10.18	12.4146	0	2997	8.21096	8.21096	2997	8.21	0	0	0	#NULL!	0	0	0
0	0	0	0	0	0	1	3	227	115	49	138	34.6	25.0725	0	3018	8.26849	8.26849	3019	8.27	0	0	0	#NULL!	0	0	0
1	0	0	1	0	0	2	3	233	116	50	151	27.44	18.1722	1	3234	8.86027	8.86027	3235	8.86	0	0	0	#NULL!	0	0	0
0	0	0	1	0	0	1	3	189	106	44	82	21.8	26.5854	0	3297	9.03288	9.03288	3298	9.04	0	0	0	#NULL!	0	0	0
0	0	0	1	0	0	1	3	167.83	90.89	45.85	116.38	47.66	40.9521	1	3682	10.0877	10.0877	3682	10.09	0	0	0	#NULL!	0	0	0
0	0	0	0	0	2	0	#NULL!	234.46	125.51	46.47	102.42	6.75	6.59051	0	3696	10.13	10.13	#NULL!	#NULL!	0	0	0	#NULL!	0	0	0
0	0	0	0	0	0	1	3	176	116	35	103	32.21	31.2718	1	3699	10.1342	10.1342	3699	10.13	0	0	0	#NULL!	0	0	0
0	1	0	0	0	0	0	#NULL!	246.83	100.29	59.37	163.31	15.91	9.74221	0	2556	7.00274	7.00274	2556	7	0	0	0	#NULL!	0	0	0
#NULL!	#NULL!	#NULL!	#NULL!	0	2	0	#NULL!	175.87	90.8	48.37	96.45	14.55	15.0855	0	2584	7.08	7.08	#NULL!	#NULL!	0	0	0	#NULL!	0	0	0
0	0	0	0	0	2	0	#NULL!	188.14	82.12	56.35	110.37	5.09	4.61176	0	2592	7.10137	7.10137	2593	7.1	0	0	0	#NULL!	0	0	0
1	1	0	0	0	0	1	5	152	92	40	96	30.71	31.9896	1	3439	9.42192	9.42192	3439	9.42	0	0	0	#NULL!	0	0	0
0	0	0	1	0	0	1	3	171	98	43	145	30.8	21.2414	1	3609	9.88767	9.88767	3609	9.89	0	0	0	#NULL!	0	0	0
1	0	1	1	0	2	0	4	119	53	56	90	7.65	8.5	0	3679	10.0795	10.0795	3680	10.08	0	0	0	#NULL!	0	0	0
0	0	#NULL!	#NULL!	0	0	1	#NULL!	189.1	118.12	37.53	127.17	56.41	44.3579	1	2786	7.63	7.63	#NULL!	#NULL!	0	0	0	#NULL!	0	0	0
0	0	1	1	0	0	2	2	81.11	47.09	41.95	74.08	20.54	27.7268	0	2822	7.73151	7.73151	2822	7.73	0	0	0	#NULL!	0	0	0
1	0	#NULL!	#NULL!	0	0	1	2	224.27	125.8	43.91	172.57	27.84	16.1326	0	2874	7.87397	7.87397	2874	7.87	0	0	0	#NULL!	0	0	0
0	0	#NULL!	#NULL!	0	1	0	7	345.11	241.17	30.12	168.8	8.89	5.26659	0	3051	8.3589	8.3589	3051	8.36	0	0	0	#NULL!	0	0	0
1	1	0	0	0	0	1	3	165	91	45	107	26.69	24.9439	1	3556	9.74247	9.74247	3556	9.74	0	0	0	#NULL!	0	0	0
0	0	0	1	0	0	1	5	194	117	40	112	20.3	18.125	1	3457	9.47123	9.47123	3458	9.47	0	0	0	#NULL!	0	0	0
0	0	0	1	0	2	0	4	270	134	51	152	21.7	14.2763	1	4054	11.1068	11.1068	4054	11.11	0	0	0	#NULL!	0	0	0
0	0	0	1	0	0	2	3	218	147	33	151	47.8	31.6556	1	3682	10.0877	10.0877	3682	10.09	0	0	0	#NULL!	0	0	0
1	0	0	0	0	1	0	3	167	88	48	75	20.02	26.6933	1	3693	10.1178	10.1178	3693	10.12	0	0	0	#NULL!	0	0	0
1	1	1	0	0	0	1	4	#NULL!	#NULL!	#NULL!	#NULL!	#NULL!	#NULL!	1	3578	9.80274	9.80274	3578	9.8	0	0	0	#NULL!	0	0	0
0	0	0	1	0	0	2	7	169	82	52	126	24.1	19.127	1	3678	10.0767	10.08	3678	10.08	0	0	0	#NULL!	0	0	0
1	0	0	1	0	2	0	4	327	201	39	190	35.2	18.5263	1	3715	10.1781	10.1781	3715	10.18	0	0	0	#NULL!	0	0	0
0	0	0	0	0	0	2	8	240	121	50	120	21.6	18	0	3735	10.2329	10.2329	3735	10.23	0	0	0	#NULL!	0	0	0
0	0	0	1	0	0	1	#NULL!	#NULL!	#NULL!	#NULL!	#NULL!	#NULL!	#NULL!	1	3891	10.6603	10.6603	3891	10.66	0	0	0	#NULL!	0	0	0
0	0	0	1	0	#NULL!	1	3	#NULL!	#NULL!	#NULL!	#NULL!	#NULL!	#NULL!	0	3920	10.74	10.74	#NULL!	#NULL!	0	0	0	#NULL!	0	0	0
0	0	0	1	0	0	2	6	190	112	41	103	19.7	19.1262	0	3947	10.8137	10.8137	3948	10.82	0	0	0	#NULL!	0	0	0
0	0	0	1	0	0	1	3	189	109	43	118	26.2	22.2034	1	3997	10.9507	10.9507	3997	10.95	0	0	0	#NULL!	0	0	0
0	0	0	1	0	2	0	9	224	130	42	138	4.3	3.11594	0	4333	11.8712	11.8712	4333	11.87	0	0	0	#NULL!	0	0	0
1	0	0	0	0	0	1	1	99	55	45	57	9.1	15.9649	1	4207	11.526	11.526	4207	11.53	0	0	0	#NULL!	0	0	0
1	0	0	1	0	0	1	7	#NULL!	#NULL!	#NULL!	#NULL!	27.16	#NULL!	1	4281	11.73	11.73	#NULL!	#NULL!	0	0	0	#NULL!	0	0	0
0	0	0	0	0	0	1	7	266	169	36	168	37.5	22.3214	1	4330	11.863	11.863	4330	11.86	0	0	0	#NULL!	0	0	0
#NULL!	#NULL!	#NULL!	#NULL!	0	0	1	#NULL!	172	115	33	113	45.5	40.2655	1	4414	12.0932	12.0932	4414	12.09	0	0	0	#NULL!	0	0	0
0	0	1	0	0	2	0	14	#NULL!	#NULL!	#NULL!	#NULL!	#NULL!	#NULL!	0	4376	11.989	11.989	4376	11.99	0	0	0	#NULL!	0	0	0
0	0	0	1	0	0	1	2	238	184	23	191	64.2	33.6126	1	4523	12.3918	12.3918	4523	12.39	0	0	0	#NULL!	0	0	0
1	0	1	0	0	0	1	12	#NULL!	#NULL!	#NULL!	#NULL!	#NULL!	#NULL!	0	4513	12.3644	12.3644	4513	12.36	0	0	0	#NULL!	0	0	0
0	0	0	0	0	0	2	10	#NULL!	#NULL!	#NULL!	#NULL!	#NULL!	#NULL!	0	4482	12.28	12.28	#NULL!	#NULL!	0	0	0	#NULL!	0	0	0
0	0	0	1	0	0	2	4	167	81	52	124	9.9	7.98387	0	4561	12.5	12.5	4561	12.5	0	0	0	#NULL!	0	0	0
0	0	0	1	0	0	1	5	155.21	66.95	56.86	82.35	9.21	11.184	0	4540	12.4384	12.4384	4540	12.44	0	0	0	#NULL!	0	0	0
0	0	0	1	0	1	0	5	149.22	84.57	43.33	71.57	#NULL!	#NULL!	0	4555	12.4795	12.48	4555	12.48	0	0	0	#NULL!	0	0	0
0	1	1	1	0	2	0	6	200	94	47	133	11.74	8.82707	1	3465	9.49315	9.49315	3466	9.5	0	0	0	#NULL!	0	0	0
0	0	1	1	0	1	0	5	116	65	55	83	28.83	34.7349	1	3392	9.29	9.29	#NULL!	#NULL!	0	0	0	#NULL!	0	0	0
0	0	0	1	0	0	1	6	164	84	51	110	48.64	44.2182	1	3391	9.29	9.29	#NULL!	#NULL!	0	0	0	#NULL!	0	0	0
1	0	0	0	0	0	1	7	164	95	58	156	13.82	8.85897	0	3444	9.43562	9.43562	3445	9.44	0	0	0	#NULL!	0	0	0
0	0	0	1	0	0	1	5	241	103	43	140	27.77	19.8357	1	3441	9.4274	9.4274	3442	9.43	0	0	0	#NULL!	0	0	0
0	0	0	0	0	#NULL!	1	7	171	92	54	118	28.81	24.4153	1	3439	9.42192	9.42192	3439	9.42	0	0	0	#NULL!	0	0	0
1	0	0	1	0	2	0	3	191	110	58	123	1.8	1.46341	0	3433	9.40548	9.40548	3433	9.41	0	0	0	#NULL!	0	0	0
1	0	0	1	0	2	0	6	128	87	68	73	0	0	0	3417	9.36164	9.36164	3418	9.36	0	0	0	#NULL!	0	0	0
0	0	0	1	0	2	0	3	195	103	53	107	8.61	8.04673	0	3412	9.34795	9.34795	3413	9.35	0	0	0	#NULL!	0	0	0
0	0	0	1	0	#NULL!	0	3	157	80	51	111	23.52	21.1892	1	3348	9.17	9.17	#NULL!	#NULL!	0	0	0	#NULL!	0	0	0
0	0	0	1	0	2	0	4	180	87	48	104	16.31	15.6827	1	3343	9.16	9.16	#NULL!	#NULL!	0	0	0	#NULL!	0	0	0
0	0	1	1	0	#NULL!	0	2	113	67	59	100	2.23	2.23	0	3357	9.19726	9.19726	3357	9.2	0	0	0	#NULL!	0	0	0
0	0	1	1	0	2	0	6	149	89	60	95	0	0	0	3349	9.17534	9.17534	3350	9.18	0	0	0	#NULL!	0	0	0
0	0	0	1	0	2	0	6	136	86	63	87	2.42	2.78161	0	3355	9.19178	9.19178	3356	9.19	0	0	0	#NULL!	0	0	0
0	0	#NULL!	1	0	2	0	5	133	60	45	89	17.33	19.4719	0	3341	9.15342	9.15342	3342	9.16	0	0	0	#NULL!	0	0	0
0	0	1	1	0	#NULL!	0	5	171	96	56	137	4.16	3.0365	0	3342	9.15616	9.15616	3342	9.16	0	0	0	#NULL!	0	0	0
0	0	0	0	0	#NULL!	1	5	180	71	39	134	65.52	48.8955	1	3278	8.98	8.98	#NULL!	#NULL!	0	0	0	#NULL!	0	0	0
1	0	0	1	0	#NULL!	0	3	163	94	58	129	10.48	8.12403	0	3333	9.13151	9.13151	3334	9.13	0	0	0	#NULL!	0	0	0
0	0	#NULL!	1	0	2	0	7	112	62	55	78	1.06	1.35897	0	3333	9.13151	9.13151	3333	9.13	0	0	0	#NULL!	0	0	0
0	0	1	1	0	2	0	2	150	61	40	93	44.8	48.172	1	3317	9.08767	9.08767	3317	9.09	0	0	0	#NULL!	0	0	0
1	0	#NULL!	1	0	2	0	5	169	81	52	131	#NULL!	#NULL!	1	3253	8.91	8.91	#NULL!	#NULL!	0	0	0	#NULL!	0	0	0
0	0	0	1	0	0	1	3	135	74	55	119	31.74	26.6723	1	3299	9.03836	9.03836	3299	9.04	0	0	0	#NULL!	0	0	0
1	0	#NULL!	1	0	0	1	5	123	40	33	141	80.94	57.4043	1	3301	9.04384	9.04384	3301	9.04	0	0	0	#NULL!	0	0	0
0	0	#NULL!	1	0	0	1	5	186	78	42	119	54.21	45.5546	1	3292	9.01918	9.01918	3293	9.02	0	0	0	#NULL!	0	0	0
0	0	1	1	0	2	0	4	178	105	59	123	17.77	14.4472	0	3279	8.98356	8.98356	3279	8.98	0	0	0	#NULL!	0	0	0
#NULL!	0	#NULL!	1	0	2	0	4	179	96	54	121	20.52	16.9587	0	3279	8.98356	8.98356	3279	8.98	0	0	0	#NULL!	0	0	0
0	0	#NULL!	1	0	0	1	9	151	85	44	78	#NULL!	#NULL!	0	3277	8.97808	8.98	3277	8.98	0	0	0	#NULL!	0	0	0
0	0	#NULL!	1	0	#NULL!	0	5	159	79	50	120	15.12	12.6	1	3261	8.93425	8.93425	3261	8.93	0	0	0	#NULL!	0	0	0
0	0	0	1	0	2	0	5	193	88	46	163	16.7	10.2454	1	3253	8.91233	8.91233	3253	8.91	0	0	0	#NULL!	0	0	0
0	0	0	1	0	0	1	6	182	99	55	160	59.56	37.225	1	3238	8.87123	8.87123	3239	8.87	0	0	0	#NULL!	0	0	0
1	0	0	1	0	0	1	3	175	107	61	116	3.41	2.93966	0	3236	8.86575	8.86575	3236	8.87	0	0	0	#NULL!	0	0	0
0	0	1	1	0	1	0	7	126	69	55	83	12.61	15.1928	1	3218	8.81644	8.81644	3218	8.82	0	0	0	#NULL!	0	0	0
0	0	0	1	0	0	1	2	213	111	52	152	26.81	17.6382	0	2850	7.80822	7.80822	2850	7.81	0	0	0	#NULL!	0	0	0
1	0	0	0	0	2	0	6	178	95	53	128	4.54	3.54688	0	3202	8.7726	8.7726	3202	8.77	0	0	0	#NULL!	0	0	0
1	0	1	1	0	0	1	7	228	83	37	160	69.28	43.3	1	3134	8.59	8.59	#NULL!	#NULL!	0	0	0	#NULL!	0	0	0
0	1	1	1	0	2	0	5	162	94	58	131	13.13	10.0229	1	3196	8.75616	8.75616	3197	8.76	0	0	0	#NULL!	0	0	0
0	0	0	1	0	1	0	5	140	72	51	107	38.35	35.8411	1	3190	8.73973	8.73973	3191	8.74	0	0	0	#NULL!	0	0	0
0	0	0	1	0	2	0	#NULL!	196	118	60	135	2.78	2.05926	0	3188	8.73425	8.73425	3189	8.74	0	0	0	#NULL!	0	0	0
1	1	0	1	0	0	1	4	214	83	39	129	4.1	3.17829	0	3164	8.66849	8.66849	3164	8.67	0	0	0	#NULL!	0	0	0
1	0	1	1	0	0	1	4	160	62	39	125	3.91	3.128	0	3162	8.66301	8.66301	3162	8.66	0	0	0	#NULL!	0	0	0
1	0	0	1	0	2	0	5	174	112	64	110	3.91	3.55455	0	3143	8.61096	8.61096	3144	8.61	0	0	0	#NULL!	0	0	0
1	0	0	1	0	2	0	4	189	111	59	133	7.52	5.65414	0	3151	8.63288	8.63288	3152	8.64	0	0	0	#NULL!	0	0	0
1	0	1	1	0	2	0	3	156	78	50	136	16.52	12.1471	0	3079	8.44	8.44	#NULL!	#NULL!	0	0	0	#NULL!	0	0	0
1	0	#NULL!	1	0	2	0	3	179	89	50	138	34	24.6377	1	3118	8.54247	8.54247	3119	8.55	0	0	0	#NULL!	0	0	0
1	0	#NULL!	1	0	2	0	#NULL!	140	57	59	149	#NULL!	#NULL!	1	3111	8.52329	8.52329	3111	8.52	0	0	0	#NULL!	0	0	0
0	0	1	1	0	0	1	5	171	59	34	124	57.76	46.5806	1	3113	8.52877	8.52877	3113	8.53	0	0	0	#NULL!	0	0	0
0	0	0	1	0	2	0	4	172	85	50	101	21.57	21.3564	0	3097	8.48493	8.48493	3098	8.49	0	0	0	#NULL!	0	0	0
0	0	#NULL!	1	0	2	0	5	153	89	58	124	13.4	10.8065	0	3095	8.47945	8.47945	3095	8.48	0	0	0	#NULL!	0	0	0
1	0	1	0	0	2	0	5	129	65	51	125	23.3	18.64	1	3081	8.4411	8.4411	3082	8.44	0	0	0	#NULL!	0	0	0
0	0	1	1	0	2	0	4	159	70	44	114	27.26	23.9123	1	3081	8.4411	8.4411	3081	8.44	0	0	0	#NULL!	0	0	0
0	0	1	1	0	2	0	5	117	61	52	76	17.43	22.9342	1	3007	8.24	8.24	#NULL!	#NULL!	0	0	0	#NULL!	0	0	0
0	0	#NULL!	1	0	2	0	4	111	61	55	99	19.19	19.3838	1	3066	8.4	8.4	3066	8.4	0	0	0	#NULL!	0	0	0
0	0	1	1	0	2	0	12	153	98	64	99	0	0	0	3070	8.41096	8.41096	3070	8.41	0	0	0	#NULL!	0	0	0
1	0	1	1	0	2	0	8	136	68	50	139	45.77	32.9281	1	3063	8.39178	8.39178	3063	8.39	0	0	0	#NULL!	0	0	0
0	0	0	1	0	0	1	6	191	111	58	166	50.95	30.6928	1	3060	8.38356	8.38356	3060	8.38	0	0	0	#NULL!	0	0	0
0	0	0	1	0	#NULL!	0	8	#NULL!	#NULL!	#NULL!	#NULL!	#NULL!	#NULL!	0	3059	8.38082	8.38082	3059	8.38	0	0	0	#NULL!	0	0	0
0	0	0	1	0	1	0	5	117	73	63	77	16.85	21.8831	1	3057	8.37534	8.37534	3057	8.38	0	0	0	#NULL!	0	0	0
0	0	0	1	0	2	0	2	174	87	50	107	36.3	33.9252	1	3039	8.32603	8.32603	3039	8.33	0	0	0	#NULL!	0	0	0
1	0	0	1	0	2	0	5	261	128	51	207	#NULL!	#NULL!	1	2998	8.2137	8.2137	2998	8.21	0	0	0	#NULL!	0	0	0
1	0	1	1	0	2	0	5	114	49	57	107	#NULL!	#NULL!	0	2972	8.14247	8.14247	2972	8.14	0	0	0	#NULL!	0	0	0
0	0	0	1	0	2	0	8	191	86	55	133	#NULL!	#NULL!	0	2948	8.07671	8.07671	2948	8.08	0	0	0	#NULL!	0	0	0
1	0	0	1	0	0	1	14	180	92	49	111	#NULL!	#NULL!	1	2946	8.07123	8.07123	2946	8.07	0	0	0	#NULL!	0	0	0
0	0	1	1	0	#NULL!	0	4	140	53	62	109	#NULL!	#NULL!	0	2933	8.03562	8.03562	2933	8.04	0	0	0	#NULL!	0	0	0
1	0	0	1	0	0	1	3	157	88	44	140	#NULL!	#NULL!	1	2911	7.97534	7.97534	2911	7.98	0	0	0	#NULL!	0	0	0
1	0	0	1	0	2	0	10	125	42	66	86	#NULL!	#NULL!	0	2898	7.93973	7.93973	2898	7.94	0	0	0	#NULL!	0	0	0
0	0	0	0	0	0	1	11	240	137	43	158	#NULL!	#NULL!	1	2899	7.94247	7.94247	2900	7.95	0	0	0	#NULL!	0	0	0
0	0	#NULL!	1	0	2	0	7	188	98	48	108	#NULL!	#NULL!	0	2897	7.93699	7.93699	2897	7.94	0	0	0	#NULL!	0	0	0
0	0	0	0	0	2	1	#NULL!	#NULL!	#NULL!	#NULL!	#NULL!	#NULL!	#NULL!	0	2676	7.33	7.33	#NULL!	#NULL!	0	0	0	#NULL!	0	0	0
0	0	0	0	0	0	1	5	157	73	53	93	29.55	31.7742	1	3391	9.29041	9.29041	3392	9.29	0	0	0	#NULL!	0	0	0
0	0	0	0	0	0	1	5	164	109	33	78	20.47	26.2436	1	3468	9.50137	9.50137	3469	9.5	0	0	0	#NULL!	0	0	0
0	0	0	1	0	0	1	3	201	116	42	107	23.07	21.5607	1	3438	9.41918	9.41918	3438	9.42	0	0	0	#NULL!	0	0	0
0	0	0	0	0	0	1	#NULL!	171	128	25	87	27.03	31.069	1	3621	9.92055	9.92055	3621	9.92	0	0	0	#NULL!	0	0	0
0	0	0	1	0	2	0	6	170	97	43	99	12.02	12.1414	0	3268	8.95342	8.95342	3269	8.96	0	0	0	#NULL!	0	0	0
0	0	0	1	0	0	1	5	195	119	39	113	9.04	8	0	3643	9.98082	9.98082	3643	9.98	0	0	0	#NULL!	0	0	0
0	0	0	0	0	0	1	5	181	133	26	131	43.93	33.5344	1	3399	9.31233	9.31233	3399	9.31	0	0	0	#NULL!	0	0	0
0	0	0	1	0	0	1	4	176	108	39	125	20.23	16.184	1	3457	9.47123	9.47123	3457	9.47	0	0	0	#NULL!	0	0	0
1	0	0	0	0	0	1	#NULL!	225	140	38	119	34.04	28.605	1	3614	9.90137	9.90137	3614	9.9	0	0	0	#NULL!	0	0	0
0	0	0	1	0	2	0	6	203	98	52	76	2.57	3.38158	0	3334	9.13425	9.13425	3335	9.14	0	0	0	#NULL!	0	0	0
0	0	0	1	0	2	0	4	150	79	47	103	11.65	11.3107	0	3253	8.91233	8.91233	3254	8.92	0	0	0	#NULL!	0	0	0
0	0	1	1	0	0	1	#NULL!	238	145	39	112	23.59	21.0625	1	3615	9.90411	9.90411	3616	9.91	0	0	0	#NULL!	0	0	0
0	0	0	1	0	0	1	3	226	119	48	165	40.79	24.7212	1	3542	9.70411	9.70411	3543	9.71	0	0	0	#NULL!	0	0	0
0	0	0	1	0	2	0	5	211	132	37	93	25.8	27.7419	1	3721	10.19	10.19	3721	10.19	0	0	0	#NULL!	0	0	0
1	0	1	1	0	0	1	4	282	176	38	164	47.82	29.1585	1	3593	9.84384	9.84384	3594	9.85	0	0	0	#NULL!	0	0	0
1	0	0	1	0	2	0	3	186	86	54	117	12.77	10.9145	1	3347	9.16986	9.17	3347	9.17	0	0	0	#NULL!	0	0	0
0	0	0	1	0	0	1	4	215	107	50	153	38.15	24.9346	1	3275	8.9726	8.9726	3276	8.98	0	0	0	#NULL!	0	0	0
0	0	0	1	0	0	1	4	246	136	45	149	35.49	23.8188	1	3447	9.44	9.44	3447	9.44	0	0	0	#NULL!	0	0	0
1	0	0	0	0	0	1	#NULL!	275	174	37	146	58.41	40.0068	1	3244	8.88767	8.88767	3244	8.89	0	0	0	#NULL!	0	0	0
0	0	0	0	0	0	1	5	303	162	47	142	40.81	28.7394	1	3323	9.10411	9.10411	3324	9.11	0	0	0	#NULL!	0	0	0
1	0	0	1	0	0	1	2	183	97	47	112	26.83	23.9554	1	3326	9.11233	9.11233	3326	9.11	0	0	0	#NULL!	0	0	0
0	0	0	1	0	0	1	5	192	138	28	135	39.26	29.0815	1	3441	9.4274	9.4274	3442	9.43	0	0	0	#NULL!	0	0	0
0	0	0	1	0	0	1	2	203	113	44	156	28.5	18.2692	1	3564	9.76	9.76	#NULL!	#NULL!	0	0	0	#NULL!	0	0	0
0	0	0	1	0	2	0	3	232	132	43	90	10.49	11.6556	1	3309	9.06575	9.06575	3310	9.07	0	0	0	#NULL!	0	0	0
0	0	0	1	0	0	1	3	214	136	36	120	34.63	28.8583	1	3467	9.5	9.5	#NULL!	#NULL!	0	0	0	#NULL!	0	0	0
0	0	0	1	0	0	1	#NULL!	#NULL!	#NULL!	#NULL!	#NULL!	35.68	#NULL!	0	3412	9.34795	9.34795	3412	9.35	0	0	0	#NULL!	0	0	0
0	0	0	1	0	0	1	3	191	100	48	126	25.98	20.619	1	3430	9.39726	9.39726	3430	9.4	0	0	0	#NULL!	0	0	0
0	0	0	1	0	0	1	3	215	124	42	145	30.89	21.3034	0	3591	9.84	9.84	3591	9.84	0	0	0	#NULL!	0	0	0
0	0	1	1	0	0	1	5	147.3	104.1	29.33	64.9	30.33	46.7334	1	3700	10.14	10.14	#NULL!	#NULL!	0	0	0	#NULL!	0	0	0
1	0	0	1	0	0	1	8	171.15	121	29.3	102.3	64.8	63.3431	1	3692	10.12	10.12	#NULL!	#NULL!	0	0	0	#NULL!	0	0	0
1	0	0	0	0	0	1	8	129	67.4	47.75	98.8	21.82	22.085	1	3692	10.12	10.12	#NULL!	#NULL!	0	0	0	#NULL!	0	0	0
0	0	1	1	0	0	1	8	102.9	48	53.35	73	15.18	20.7945	1	3692	10.12	10.12	#NULL!	#NULL!	0	0	0	#NULL!	0	0	0
1	0	1	1	0	0	1	7	169.6	67.4	60.26	103.6	3.34	3.22394	0	3689	10.11	10.11	#NULL!	#NULL!	0	0	0	#NULL!	0	0	0
0	1	0	1	0	0	1	7	155.4	105.2	32.3	118.2	52.63	44.5262	1	3682	10.09	10.09	#NULL!	#NULL!	0	0	0	#NULL!	0	0	0
1	0	0	1	0	#NULL!	0	7	194.5	107.9	44.52	86.3	19.91	23.0707	1	#NULL!	5.0274	5.0274	#NULL!	#NULL!	0	#NULL!	0	#NULL!	0	0	0
0	0	0	1	0	0	1	7	210.8	128.8	38.9	116.2	30.56	26.2995	1	3705	10.15	10.15	#NULL!	#NULL!	0	0	0	#NULL!	0	0	0
0	0	0	1	0	0	1	6	213.7	109.7	48.67	143.6	29.39	20.4666	1	3677	10.07	10.07	#NULL!	#NULL!	0	0	0	#NULL!	0	0	0
0	0	0	1	0	0	1	6	148	90.2	39.05	117.6	22.12	18.8095	1	3724	10.2	10.2	#NULL!	#NULL!	0	0	0	#NULL!	0	0	0
1	0	0	1	0	#NULL!	0	7	146.4	67.4	53.96	102.7	26.25	25.5599	1	#NULL!	5.01644	5.01644	#NULL!	#NULL!	0	#NULL!	0	#NULL!	0	0	0
1	1	0	0	0	0	1	8	153.5	60.9	60.33	101.2	1.22	1.20553	0	3716	10.18	10.18	#NULL!	#NULL!	0	0	0	#NULL!	0	0	0
0	0	0	0	0	0	1	6	141.6	97.6	31.07	80.3	41.33	51.4695	1	3714	10.18	10.18	#NULL!	#NULL!	0	0	0	#NULL!	0	0	0
0	0	0	1	0	#NULL!	0	5	119.9	45.7	61.88	83.9	0	0	0	#NULL!	4.99178	4.99178	#NULL!	#NULL!	0	#NULL!	0	#NULL!	0	0	0
0	0	0	1	0	#NULL!	0	9	203.8	163.4	19.82	116.4	58.14	49.9485	1	#NULL!	4.98904	4.98904	#NULL!	#NULL!	0	#NULL!	0	#NULL!	0	0	0
0	0	0	1	0	#NULL!	0	5	158.5	95.2	39.94	109.1	43.67	40.0275	1	#NULL!	5.06575	5.06575	#NULL!	#NULL!	0	#NULL!	0	#NULL!	0	0	0
0	1	0	1	0	#NULL!	0	7	171.1	90.6	47.05	104.2	22.23	21.334	0	#NULL!	4.97534	4.97534	#NULL!	#NULL!	0	#NULL!	0	#NULL!	0	0	0
1	0	1	1	0	0	1	6	148.9	94.1	36.8	89.7	48.1	53.6232	1	3706	10.15	10.15	#NULL!	#NULL!	0	0	0	#NULL!	0	0	0
0	0	1	1	0	#NULL!	0	5	213.7	105.8	50.49	139.5	37.51	26.8889	1	#NULL!	4.96986	4.96986	#NULL!	#NULL!	0	#NULL!	0	#NULL!	0	0	0
0	0	0	1	0	0	1	8	166.2	89.9	45.91	113.8	35.93	31.5729	1	3701	10.14	10.14	#NULL!	#NULL!	0	0	0	#NULL!	0	0	0
0	0	0	1	0	0	1	4	148.5	82.3	44.58	104.4	41.59	39.8372	1	3697	10.13	10.13	#NULL!	#NULL!	0	0	0	#NULL!	0	0	0
0	0	0	1	0	0	1	5	198.2	111	44	134.1	52.92	39.4631	1	3695	10.12	10.12	#NULL!	#NULL!	0	0	0	#NULL!	0	0	0
0	0	1	1	0	0	1	7	133.8	90.5	32.36	92.9	59.73	64.2949	1	3693	10.12	10.12	#NULL!	#NULL!	0	0	0	#NULL!	0	0	0
0	0	0	1	0	0	1	4	152	76.8	49.47	129	33.65	26.0853	1	3692	10.12	10.12	#NULL!	#NULL!	0	0	0	#NULL!	0	0	0
0	0	1	1	0	#NULL!	0	7	166.3	109	34.46	123.9	67.75	54.6812	1	#NULL!	5.03562	5.03562	#NULL!	#NULL!	0	#NULL!	0	#NULL!	0	0	0
0	1	1	1	0	0	1	6	141	63.5	54.96	114.6	8.45	7.37347	1	3682	10.09	10.09	#NULL!	#NULL!	0	0	0	#NULL!	0	0	0
0	1	0	0	0	0	1	7	208.1	126	39.45	178.3	87.51	49.0802	1	3681	10.08	10.08	#NULL!	#NULL!	0	0	0	#NULL!	0	0	0
1	0	1	1	0	0	1	7	168.6	66.6	60.5	98.1	0	0	0	3681	10.08	10.08	#NULL!	#NULL!	0	0	0	#NULL!	0	0	0
0	1	1	0	0	0	1	6	156	84.7	45.71	135.4	42.2	31.1669	1	3681	10.08	10.08	#NULL!	#NULL!	0	0	0	#NULL!	0	0	0
0	0	0	1	0	#NULL!	0	6	194.5	88.8	54.34	146.2	50.7	34.6785	1	#NULL!	4.99726	4.99726	#NULL!	#NULL!	0	#NULL!	0	#NULL!	0	0	0
0	0	0	1	0	0	1	6	141.7	61.4	56.67	116.71	14.65	12.5525	1	3676	10.07	10.07	#NULL!	#NULL!	0	0	0	#NULL!	0	0	0
0	0	1	1	0	0	1	7	207.1	132.6	35.97	101.9	34.61	33.9647	1	3673	10.06	10.06	#NULL!	#NULL!	0	0	0	#NULL!	0	0	0
0	0	0	1	0	0	1	5	158.4	76	52.02	100	30.45	30.45	1	3671	10.06	10.06	#NULL!	#NULL!	0	0	0	#NULL!	0	0	0
1	1	0	0	0	0	1	7	175	118.3	32.4	100.9	29.67	29.4054	1	3670	10.05	10.05	#NULL!	#NULL!	0	0	0	#NULL!	0	0	0
0	0	0	1	0	0	1	5	159.7	88.6	44.52	86.3	16.94	19.6292	1	3668	10.05	10.05	#NULL!	#NULL!	0	0	0	#NULL!	0	0	0
1	0	1	1	0	0	1	5	201.9	120.6	40.27	109.4	30.06	27.4771	1	3664	10.04	10.04	#NULL!	#NULL!	0	0	0	#NULL!	0	0	0
1	0	0	0	0	#NULL!	0	5	145	92.1	36.48	115.5	57.55	49.8268	1	#NULL!	5.00274	5.00274	#NULL!	#NULL!	0	#NULL!	0	#NULL!	0	0	0
0	1	1	1	0	0	1	5	146.84	79.98	45.53	100.5	28.55	28.408	1	3658	10.02	10.02	#NULL!	#NULL!	0	0	0	#NULL!	0	0	0
1	1	1	1	0	0	1	7	161.86	95.62	40.92	105.7	29.37	27.7862	1	3656	10.02	10.02	#NULL!	#NULL!	0	0	0	#NULL!	0	0	0
0	0	0	1	0	#NULL!	0	6	236.5	147.4	37.67	139.6	29.55	21.1676	1	#NULL!	4.99178	4.99178	#NULL!	#NULL!	0	#NULL!	0	#NULL!	0	0	0
1	0	1	1	0	0	1	5	156.6	87.7	44	101.9	22.26	21.8449	1	3650	10	10	#NULL!	#NULL!	0	0	0	#NULL!	0	0	0
0	0	1	1	0	0	1	5	154.8	111.7	27.84	97.7	29.18	29.8669	1	3650	10	10	#NULL!	#NULL!	0	0	0	#NULL!	0	0	0
0	0	1	1	0	#NULL!	0	7	170.6	83.5	51.06	109.1	23.29	21.3474	1	#NULL!	5.01096	5.01096	#NULL!	#NULL!	0	#NULL!	0	#NULL!	0	0	0
1	0	1	0	0	0	1	6	130.7	55.3	57.69	98.1	13.75	14.0163	1	3641	9.98	9.98	#NULL!	#NULL!	0	0	0	#NULL!	0	0	0
0	0	0	1	0	#NULL!	0	8	197.7	130.9	33.79	120.7	42.09	34.8716	1	#NULL!	5.00822	5.00822	#NULL!	#NULL!	0	#NULL!	0	#NULL!	0	0	0
0	0	0	1	0	#NULL!	0	4	149.7	66.4	55.64	101.3	0	0	0	#NULL!	5	5	#NULL!	#NULL!	0	#NULL!	0	#NULL!	0	0	0
0	0	1	1	0	0	1	7	202.5	129.16	36.22	122.2	59.04	48.3142	1	3635	9.96	9.96	#NULL!	#NULL!	0	0	0	#NULL!	0	0	0
1	0	0	0	0	#NULL!	0	8	121.6	59.3	51.23	67.7	0	0	0	3632	9.95	9.95	#NULL!	#NULL!	0	0	0	#NULL!	0	0	0
0	0	1	0	0	#NULL!	0	6	92.3	41	55.58	76.6	4.81	6.27937	0	#NULL!	4.99726	4.99726	#NULL!	#NULL!	0	#NULL!	0	#NULL!	0	0	0
0	0	1	0	0	0	1	5	141.4	73.2	48.23	90	17.9	19.8889	1	3629	9.94	9.94	#NULL!	#NULL!	0	0	0	#NULL!	0	0	0
0	0	1	0	0	#NULL!	0	7	178.8	107.4	39.93	101.5	29.64	29.202	1	#NULL!	5.02466	5.02466	#NULL!	#NULL!	0	#NULL!	0	#NULL!	0	0	0
0	0	1	1	0	0	1	7	186.1	127.6	31.43	98	34.7	35.4082	1	3625	9.93	9.93	#NULL!	#NULL!	0	0	0	#NULL!	0	0	0
1	0	0	1	0	0	1	5	141.1	69.3	50.89	83.8	11.24	13.4129	1	3623	9.93	9.93	#NULL!	#NULL!	0	0	0	#NULL!	0	0	0
0	1	0	0	0	#NULL!	0	5	148	90.32	38.97	79.9	22.91	28.6733	1	#NULL!	5.01096	5.01096	#NULL!	#NULL!	0	#NULL!	0	#NULL!	0	0	0
1	0	0	0	0	0	1	6	113.8	75.1	34.01	69.5	19.84	28.5468	1	3617	9.91	9.91	#NULL!	#NULL!	0	0	0	#NULL!	0	0	0
1	0	1	1	0	0	1	6	141.8	90.8	35.97	90.7	40.74	44.9173	1	3617	9.91	9.91	#NULL!	#NULL!	0	0	0	#NULL!	0	0	0
1	0	0	1	0	#NULL!	0	7	138.8	64.3	53.67	112.7	11.77	10.4437	1	#NULL!	2.99726	2.99726	#NULL!	#NULL!	0	#NULL!	0	#NULL!	0	0	0
1	0	0	1	0	0	1	6	197.4	97.5	50.61	126	22.37	17.754	1	3611	9.89	9.89	#NULL!	#NULL!	0	0	0	#NULL!	0	0	0
0	0	0	1	0	#NULL!	0	7	215.9	143.8	33.4	99.4	54.09	54.4165	1	#NULL!	5.0274	5.0274	#NULL!	#NULL!	0	#NULL!	0	#NULL!	0	0	0
0	0	0	1	0	#NULL!	0	6	166.3	98	41.07	96.4	39.6	41.0788	1	#NULL!	5	5	#NULL!	#NULL!	0	#NULL!	0	#NULL!	0	0	0
0	0	1	1	0	0	1	6	192.1	108.4	43.57	134.7	25.45	18.8938	1	3590	9.84	9.84	#NULL!	#NULL!	0	0	0	#NULL!	0	0	0
1	0	0	1	0	0	1	5	134.8	69.4	48.52	96.3	36.96	38.3801	1	3590	9.84	9.84	#NULL!	#NULL!	0	0	0	#NULL!	0	0	0
0	1	1	1	0	#NULL!	0	6	118.3	50.8	57.06	83.8	9.95	11.8735	1	#NULL!	5.00548	5.00548	#NULL!	#NULL!	0	#NULL!	0	#NULL!	0	0	0
0	0	1	1	0	0	1	7	179.3	97.5	45.62	99.7	10.94	10.9729	1	3584	9.82	9.82	#NULL!	#NULL!	0	0	0	#NULL!	0	0	0
0	0	1	1	0	0	1	5	204.3	105.2	48.51	115	35.98	31.287	1	3574	9.79	9.79	#NULL!	#NULL!	0	0	0	#NULL!	0	0	0
0	0	0	0	0	1	0	7	195.2	104.9	46.26	108.9	16.88	15.5005	1	3572	9.79	9.79	#NULL!	#NULL!	0	0	0	#NULL!	0	0	0
1	0	1	1	0	0	1	7	126.5	63.2	50.04	99.7	25.71	25.7874	1	3566	9.77	9.77	#NULL!	#NULL!	0	0	0	#NULL!	0	0	0
1	1	1	0	0	0	1	6	213.1	142.6	33.08	100.7	43.07	42.7706	1	3558	9.75	9.75	#NULL!	#NULL!	0	0	0	#NULL!	0	0	0
0	0	0	1	0	0	1	6	147.6	100.7	31.78	99.4	78.49	78.9638	1	3557	9.75	9.75	#NULL!	#NULL!	0	0	0	#NULL!	0	0	0
0	0	0	0	0	#NULL!	#NULL!	6	170.8	103.2	39.58	152.2	36.76	24.1524	1	3555	9.74	9.74	#NULL!	#NULL!	0	0	0	#NULL!	0	0	0
1	0	0	1	0	0	1	6	191.7	103.9	45.8	124	26.42	21.3065	1	3548	9.72	9.72	#NULL!	#NULL!	0	0	0	#NULL!	0	0	0
1	0	0	1	0	0	1	6	195.6	132.5	32.26	184.3	65.17	35.3608	1	3547	9.72	9.72	#NULL!	#NULL!	0	0	0	#NULL!	0	0	0
0	0	1	1	0	0	1	7	173.2	97.3	43.82	150.8	20.11	13.3355	1	3545	9.71	9.71	#NULL!	#NULL!	0	0	0	#NULL!	0	0	0
0	0	0	1	0	0	1	7	184.8	118.3	35.98	125.7	24.17	19.2283	1	3545	9.71	9.71	#NULL!	#NULL!	0	0	0	#NULL!	0	0	0
0	0	0	1	0	0	1	5	185	102.9	44.38	192.8	69.93	36.2707	1	3540	9.7	9.7	#NULL!	#NULL!	0	0	0	#NULL!	0	0	0
1	0	0	1	0	#NULL!	0	7	189.4	111.4	41.18	148.8	37.49	25.1949	1	#NULL!	5.00274	5.00274	#NULL!	#NULL!	0	#NULL!	0	#NULL!	0	0	0
0	0	0	0	0	#NULL!	0	6	203.4	128.6	36.77	151.8	45.14	29.7365	1	#NULL!	5.00274	5.00274	#NULL!	#NULL!	0	#NULL!	0	#NULL!	0	0	0
0	1	0	1	0	0	1	6	109.9	50.4	54.14	111.8	12.53	11.2075	1	3534	9.68	9.68	#NULL!	#NULL!	0	0	0	#NULL!	0	0	0
1	0	0	1	0	#NULL!	0	6	135	58.3	56.81	102.5	11.05	10.7805	1	#NULL!	4.99178	4.99178	#NULL!	#NULL!	0	#NULL!	0	#NULL!	0	0	0
0	0	0	1	0	0	1	6	179.7	77.6	56.82	126.6	11.23	8.87046	0	3527	9.66	9.66	#NULL!	#NULL!	0	0	0	#NULL!	0	0	0
0	0	0	1	0	0	1	12	100.6	55.8	44.53	103.1	22.28	21.6101	1	3527	9.66	9.66	#NULL!	#NULL!	0	0	0	#NULL!	0	0	0
0	0	0	0	0	0	1	7	139.1	69.9	49.75	105.5	17.39	16.4834	1	3522	9.65	9.65	#NULL!	#NULL!	0	0	0	#NULL!	0	0	0
1	0	0	0	0	#NULL!	0	7	152.3	61.6	59.55	120.9	4.69	3.87924	1	#NULL!	5	5	#NULL!	#NULL!	0	#NULL!	0	#NULL!	0	0	0
0	0	1	0	0	0	1	7	166.8	77	53.84	142.3	17.53	12.319	1	3517	9.64	9.64	#NULL!	#NULL!	0	0	0	#NULL!	0	0	0
0	0	0	1	0	0	1	5	247	139.8	43.4	144.8	46.08	31.8232	1	3501	9.59	9.59	#NULL!	#NULL!	0	0	0	#NULL!	0	0	0
0	0	0	1	0	#NULL!	0	5	205.5	85.9	58.2	167.6	12.07	7.20167	1	#NULL!	4.99452	4.99452	#NULL!	#NULL!	0	#NULL!	0	#NULL!	0	0	0
1	0	1	1	0	0	1	8	201.5	119.8	40.55	106.9	25.62	23.9663	1	3498	9.58	9.58	#NULL!	#NULL!	0	0	0	#NULL!	0	0	0
1	0	1	0	0	#NULL!	0	7	160.8	79.3	50.68	114.8	18.66	16.2544	1	#NULL!	3.11781	3.11781	#NULL!	#NULL!	0	#NULL!	0	#NULL!	0	0	0
0	0	0	1	0	0	1	6	118.8	60.1	49.41	71.25	13.66	19.1719	1	3493	9.57	9.57	#NULL!	#NULL!	0	0	0	#NULL!	0	0	0
1	0	0	1	0	#NULL!	0	5	169.5	92.8	45.25	133.6	48.6	36.3772	1	#NULL!	5.01096	5.01096	#NULL!	#NULL!	0	#NULL!	0	#NULL!	0	0	0
0	1	0	1	0	0	1	8	200.5	108.1	46.08	124.3	1.59	1.27916	1	3483	9.54	9.54	#NULL!	#NULL!	0	0	0	#NULL!	0	0	0
1	0	0	1	0	0	1	7	191.4	114	40.44	131	38.65	29.5038	1	3482	9.54	9.54	#NULL!	#NULL!	0	0	0	#NULL!	0	0	0
1	0	0	1	0	0	1	5	213.1	110.8	48.01	179.4	11.89	6.62765	1	3470	9.51	9.51	#NULL!	#NULL!	0	0	0	#NULL!	0	0	0
0	0	0	1	0	#NULL!	0	5	246	159.1	35.33	168.8	#NULL!	#NULL!	1	#NULL!	3.0411	3.0411	#NULL!	#NULL!	0	#NULL!	0	#NULL!	0	0	0
0	0	0	1	0	#NULL!	0	7	171.3	85.7	49.97	121.1	39.66	32.7498	1	#NULL!	3.0274	3.0274	#NULL!	#NULL!	0	#NULL!	0	#NULL!	0	0	0
1	1	1	1	0	0	1	6	194.4	115.6	40.53	138.2	35.24	25.4993	1	3458	9.47	9.47	#NULL!	#NULL!	0	0	0	#NULL!	0	0	0
0	0	0	1	0	0	1	6	148.3	64.1	56.78	100.3	8.81	8.78365	0	3451	9.45	9.45	#NULL!	#NULL!	0	0	0	#NULL!	0	0	0
0	0	1	1	0	0	1	5	148	80.1	45.88	112.6	18.99	16.865	1	3450	9.45	9.45	#NULL!	#NULL!	0	0	0	#NULL!	0	0	0
0	0	0	1	0	0	1	7	250	169.9	32.04	186.1	79.85	42.907	1	3448	9.45	9.45	#NULL!	#NULL!	0	0	0	#NULL!	0	0	0
0	0	0	1	0	0	1	7	187.8	131.9	29.77	114.6	16.74	14.6073	1	3447	9.44	9.44	#NULL!	#NULL!	0	0	0	#NULL!	0	0	0
1	0	0	1	0	0	1	7	176.9	110.4	37.59	106.4	27.37	25.7237	1	3445	9.44	9.44	#NULL!	#NULL!	0	0	0	#NULL!	0	0	0
0	0	0	1	0	#NULL!	0	7	223.2	140.1	37.23	126.9	49.54	39.0386	1	#NULL!	5.03288	5.03288	#NULL!	#NULL!	0	#NULL!	0	#NULL!	0	0	0
0	0	0	0	0	#NULL!	0	6	152.8	85.5	44.04	110.4	40.65	36.8207	1	#NULL!	5.00274	5.00274	#NULL!	#NULL!	0	#NULL!	0	#NULL!	0	0	0
1	0	1	1	0	0	1	8	164.5	109.1	33.68	123.6	73.55	59.5065	1	3428	9.39	9.39	#NULL!	#NULL!	0	0	0	#NULL!	0	0	0
1	0	0	1	0	0	1	6	234.2	136.7	41.63	140.1	12.41	8.85796	1	3423	9.38	9.38	#NULL!	#NULL!	0	0	0	#NULL!	0	0	0
1	0	0	1	0	0	1	5	217	146.3	32.58	112.4	34.48	30.6762	1	3418	9.36	9.36	#NULL!	#NULL!	0	0	0	#NULL!	0	0	0
0	1	0	0	0	0	1	7	201.5	104.8	47.99	137.6	36.3	26.3808	1	3416	9.36	9.36	#NULL!	#NULL!	0	0	0	#NULL!	0	0	0
1	1	0	1	0	0	1	6	129.7	52.7	59.37	85.3	5.92	6.94021	0	3412	9.35	9.35	#NULL!	#NULL!	0	0	0	#NULL!	0	0	0
0	0	0	0	0	0	1	7	141.9	89.2	37.14	82.9	29.03	35.0181	1	3406	9.33	9.33	#NULL!	#NULL!	0	0	0	#NULL!	0	0	0
1	0	1	1	0	0	1	7	132.45	73.3	45	86.7	6.08	7.01269	1	3403	9.32	9.32	#NULL!	#NULL!	0	0	0	#NULL!	0	0	0
0	0	0	1	0	0	1	7	188.46	103.27	45.2	155	39.01	25.1677	1	3399	9.31	9.31	#NULL!	#NULL!	0	0	0	#NULL!	0	0	0
0	0	0	1	0	#NULL!	0	8	191.6	115.49	39.72	104.9	35.21	33.5653	1	#NULL!	5.06575	5.06575	#NULL!	#NULL!	0	#NULL!	0	#NULL!	0	0	0
0	0	1	1	0	0	1	6	244.7	166.8	31.83	116.1	47.61	41.0078	1	3394	9.3	9.3	#NULL!	#NULL!	0	0	0	#NULL!	0	0	0
0	0	1	1	0	#NULL!	0	6	301.6	217.7	27.82	165.2	76.02	46.0169	1	#NULL!	4.13973	4.13973	#NULL!	#NULL!	0	#NULL!	0	#NULL!	0	0	0
1	0	1	1	0	#NULL!	0	7	171.4	90.4	47.26	101	27.38	27.1089	0	#NULL!	3.05205	3.05205	#NULL!	#NULL!	0	#NULL!	0	#NULL!	0	0	0
0	0	1	1	0	0	1	6	220.3	117.8	46.53	119.1	36.45	30.6045	1	3388	9.28	9.28	#NULL!	#NULL!	0	0	0	#NULL!	0	0	0
0	0	0	1	0	#NULL!	0	6	205.1	76.9	62.51	102.7	4.6	4.47907	1	#NULL!	5.01644	5.01644	#NULL!	#NULL!	0	#NULL!	0	#NULL!	0	0	0
0	0	1	1	0	0	1	7	145.6	74	49.18	79.8	30.57	38.3083	1	3382	9.27	9.27	#NULL!	#NULL!	0	0	0	#NULL!	0	0	0
#NULL!	1	1	1	0	0	1	11	142.2	94.2	33.76	73.7	40.18	54.5183	1	3379	9.26	9.26	#NULL!	#NULL!	0	0	0	#NULL!	0	0	0
0	0	1	1	0	#NULL!	#NULL!	6	278.3	193.3	30.54	156.9	63.55	40.5035	1	3377	9.25	9.25	#NULL!	#NULL!	0	0	0	#NULL!	0	0	0
0	0	1	1	0	#NULL!	0	5	158	90.9	42.47	103.1	25.09	24.3356	1	#NULL!	5.57534	5.57534	#NULL!	#NULL!	0	#NULL!	0	#NULL!	0	0	0
1	1	1	0	0	#NULL!	0	6	101	35.1	65.25	73.1	2.25	3.07798	0	#NULL!	5.55342	5.55342	#NULL!	#NULL!	0	#NULL!	0	#NULL!	0	0	0
0	1	1	1	0	#NULL!	0	9	198.1	71.2	64.06	116.5	2.19	1.87983	0	#NULL!	5.04658	5.04658	#NULL!	#NULL!	0	#NULL!	0	#NULL!	0	0	0
0	0	1	1	0	0	1	6	151.1	85.3	43.55	87.1	35.15	40.3559	1	3353	9.19	9.19	#NULL!	#NULL!	0	0	0	#NULL!	0	0	0
1	0	1	0	0	#NULL!	0	8	192.3	110.8	42.38	120.4	36.99	30.7226	1	#NULL!	3.03288	3.03288	#NULL!	#NULL!	0	#NULL!	0	#NULL!	0	0	0
0	0	1	1	0	0	1	7	192.3	85.5	55.54	134.3	11.79	8.77885	1	3347	9.17	9.17	#NULL!	#NULL!	0	0	0	#NULL!	0	0	0
0	0	1	1	0	0	1	6	181.9	107.8	40.74	102.4	37.94	37.0508	1	3342	9.16	9.16	#NULL!	#NULL!	0	0	0	#NULL!	0	0	0
1	1	0	1	0	#NULL!	0	7	212.2	123.6	41.75	147.8	47.42	32.0839	1	#NULL!	4.98356	4.98356	#NULL!	#NULL!	0	#NULL!	0	#NULL!	0	0	0
1	0	0	1	0	0	1	6	153.6	104.3	32.1	102.7	44.68	43.5054	1	3332	9.13	9.13	#NULL!	#NULL!	0	0	0	#NULL!	0	0	0
0	0	1	#NULL!	0	0	1	5	122.4	72.6	40.69	86.2	16.19	18.7819	1	3328	9.12	9.12	#NULL!	#NULL!	0	0	0	#NULL!	0	0	0
0	0	1	1	0	0	1	6	197.9	110.9	43.96	104.4	28.43	27.2318	1	3322	9.1	9.1	#NULL!	#NULL!	0	0	0	#NULL!	0	0	0
1	1	1	0	0	0	1	9	166.7	73.6	55.85	111.1	5.3	4.77048	0	3321	9.1	9.1	#NULL!	#NULL!	0	0	0	#NULL!	0	0	0
0	0	0	1	0	0	1	6	250	148.9	40.44	168.5	37.24	22.1009	1	3318	9.09	9.09	#NULL!	#NULL!	0	0	0	#NULL!	0	0	0
0	0	1	0	0	0	1	6	195.1	118.3	39.36	117.6	43.77	37.2194	1	3311	9.07	9.07	#NULL!	#NULL!	0	0	0	#NULL!	0	0	0
1	0	1	1	0	0	1	5	133.7	50.5	62.23	95.3	0	0	0	3311	9.07	9.07	#NULL!	#NULL!	0	0	0	#NULL!	0	0	0
0	1	0	0	0	0	1	6	192.5	134	30.39	108.7	64.53	59.3652	1	3305	9.05	9.05	#NULL!	#NULL!	0	0	0	#NULL!	0	0	0
1	1	1	0	0	0	1	6	165.5	67.3	59.34	127.6	6.07	4.75705	0	3301	9.04	9.04	#NULL!	#NULL!	0	0	0	#NULL!	0	0	0
1	1	0	1	0	0	1	6	187.5	96.7	48.43	154.3	63.68	41.2703	1	3301	9.04	9.04	#NULL!	#NULL!	0	0	0	#NULL!	0	0	0
1	0	1	0	0	0	1	5	117.3	48.9	58.31	69.1	1.52	2.19971	0	3294	9.02	9.02	#NULL!	#NULL!	0	0	0	#NULL!	0	0	0
1	0	0	1	0	0	1	6	214.8	139.1	35.24	142.2	64.13	45.0985	1	3290	9.01	9.01	#NULL!	#NULL!	0	0	0	#NULL!	0	0	0
0	0	0	1	0	0	1	7	122.1	66.5	45.54	90.2	20.75	23.0044	1	3288	9.01	9.01	#NULL!	#NULL!	0	0	0	#NULL!	0	0	0
1	0	0	1	0	#NULL!	#NULL!	7	126.4	63.4	49.84	64.4	3.46	5.37267	0	3284	9	9	#NULL!	#NULL!	0	0	0	#NULL!	0	0	0
0	1	#NULL!	1	0	0	1	6	200.9	93.9	53.26	121.1	4.08	3.36912	0	3281	8.99	8.99	#NULL!	#NULL!	0	0	0	#NULL!	0	0	0
0	0	0	1	0	#NULL!	#NULL!	5	139.2	84.5	39.3	99.3	39.55	39.8288	1	3269	8.96	8.96	#NULL!	#NULL!	0	0	0	#NULL!	0	0	0
1	0	0	1	0	#NULL!	0	6	179.5	90.6	49.53	142.4	28.19	19.7963	1	3262	8.94	8.94	#NULL!	#NULL!	0	0	0	#NULL!	0	0	0
1	1	1	0	0	0	1	5	100.2	33.3	66.77	88.73	10.61	11.9576	0	3261	8.93	8.93	#NULL!	#NULL!	0	0	0	#NULL!	0	0	0
0	0	0	1	0	0	1	5	172.4	105.2	38.98	102.3	50.02	48.8954	1	3252	8.91	8.91	#NULL!	#NULL!	0	0	0	#NULL!	0	0	0
1	0	0	1	0	0	1	7	180	80.1	55.5	131.3	41.55	31.6451	1	3249	8.9	8.9	#NULL!	#NULL!	0	0	0	#NULL!	0	0	0
0	0	0	1	0	0	1	5	126.1	56.7	55.04	104.5	20.3	19.4258	1	3248	8.9	8.9	#NULL!	#NULL!	0	0	0	#NULL!	0	0	0
0	0	0	1	0	0	1	8	193.5	93.3	51.78	118.5	18.45	15.5696	1	3238	8.87	8.87	#NULL!	#NULL!	0	0	0	#NULL!	0	0	0
0	0	1	1	0	0	1	5	206.1	102.9	50.07	124.2	16.94	13.6393	0	3238	8.87	8.87	#NULL!	#NULL!	0	0	0	#NULL!	0	0	0
0	0	0	0	0	0	1	8	173.4	113.4	34.6	95.4	39.87	41.7925	1	3238	8.87	8.87	#NULL!	#NULL!	0	0	0	#NULL!	0	0	0
0	0	0	0	0	#NULL!	0	7	167.2	91.3	45.39	98.4	17.07	17.3476	1	#NULL!	4.89041	4.89041	#NULL!	#NULL!	0	#NULL!	0	#NULL!	0	0	0
1	1	0	1	0	0	1	7	91.4	42.2	53.83	84.4	8.93	10.5806	1	3223	8.83	8.83	#NULL!	#NULL!	0	0	0	#NULL!	0	0	0
0	0	1	1	0	0	1	7	171.6	95.8	44.17	99.8	21.41	21.4529	1	3223	8.83	8.83	#NULL!	#NULL!	0	0	0	#NULL!	0	0	0
0	0	0	1	0	0	1	8	125.2	44	64.86	68.6	2.31	3.36735	0	3216	8.81	8.81	#NULL!	#NULL!	0	0	0	#NULL!	0	0	0
1	1	0	1	0	0	1	5	155.6	93.2	40.1	108.8	19.75	18.1526	1	3203	8.78	8.78	#NULL!	#NULL!	0	0	0	#NULL!	0	0	0
1	0	0	0	0	0	1	6	188.5	112.7	40.21	100.7	16.6	16.4846	1	3201	8.77	8.77	#NULL!	#NULL!	0	0	0	#NULL!	0	0	0
0	0	0	1	0	0	1	6	207	103.2	50.14	146.7	15.06	10.2658	1	3200	8.77	8.77	#NULL!	#NULL!	0	0	0	#NULL!	0	0	0
0	0	0	1	0	#NULL!	0	6	178.3	100.5	43.63	115.9	34.32	29.6117	1	#NULL!	3.07945	3.07945	#NULL!	#NULL!	0	#NULL!	0	#NULL!	0	0	0
0	1	1	0	0	#NULL!	0	6	127.9	72.2	43.55	82.8	18.7	22.5845	1	#NULL!	3.00822	3.00822	#NULL!	#NULL!	0	#NULL!	0	#NULL!	0	0	0
0	0	0	1	0	#NULL!	#NULL!	3	205	138	32.68	137.1	64.86	47.3085	1	3190	8.74	8.74	#NULL!	#NULL!	0	0	0	#NULL!	0	0	0
0	0	1	1	0	#NULL!	0	5	174.8	107.7	38.39	85.4	27.69	32.4239	1	#NULL!	5.04658	5.04658	#NULL!	#NULL!	0	#NULL!	0	#NULL!	0	0	0
0	0	1	1	0	#NULL!	0	5	131	68	48.09	97.8	7.43	7.59714	1	#NULL!	5.0274	5.0274	#NULL!	#NULL!	0	#NULL!	0	#NULL!	0	0	0
0	0	0	1	0	0	1	#NULL!	194.1	98.3	49.36	92.9	11.38	12.2497	1	3169	8.68219	8.68219	#NULL!	#NULL!	0	0	0	#NULL!	0	0	0
0	0	0	1	0	#NULL!	0	4	193.5	111.5	42.38	133.7	30.67	22.9394	1	#NULL!	2.9589	2.9589	#NULL!	#NULL!	0	#NULL!	0	#NULL!	0	0	0
1	0	0	0	0	0	1	5	105.7	39.1	63.01	57.7	0	0	0	3155	8.64	8.64	#NULL!	#NULL!	0	0	0	#NULL!	0	0	0
1	1	1	1	0	#NULL!	0	7	152	78	48.68	112	14.8	13.2143	1	#NULL!	2.93151	2.93151	#NULL!	#NULL!	0	#NULL!	0	#NULL!	0	0	0
1	0	1	1	0	0	1	6	168.2	76.1	54.76	125.6	9.32	7.42038	1	3135	8.59	8.59	#NULL!	#NULL!	0	0	0	#NULL!	0	0	0
#NULL!	#NULL!	#NULL!	#NULL!	0	1	0	5	152.4	77.2	49.34	71.8	14.29	19.9025	1	3124	8.56	8.56	#NULL!	#NULL!	0	0	0	#NULL!	0	0	0
1	0	1	1	0	0	1	6	178.1	93	47.78	121.3	33.93	27.972	1	3123	8.56	8.56	#NULL!	#NULL!	0	0	0	#NULL!	0	0	0
0	0	1	1	0	0	1	3	179.3	131.4	26.72	101.1	51.17	50.6133	1	3118	8.54	8.54	#NULL!	#NULL!	0	0	0	#NULL!	0	0	0
0	0	0	0	0	0	1	5	192.5	127.2	33.92	109.4	52.5	47.989	1	3099	8.49	8.49	#NULL!	#NULL!	0	0	0	#NULL!	0	0	0
0	0	1	1	0	#NULL!	0	6	175.1	123.6	29.41	84	36.02	42.881	1	#NULL!	2.77534	2.77534	#NULL!	#NULL!	0	#NULL!	0	#NULL!	0	0	0
1	0	0	1	0	#NULL!	0	7	185.5	100.8	45.66	108.3	45.92	42.4007	1	#NULL!	2.72329	2.72329	#NULL!	#NULL!	0	#NULL!	0	#NULL!	0	0	0
1	1	1	0	0	0	1	8	176.2	104.9	40.47	90.3	36.97	40.9413	1	3071	8.41	8.41	#NULL!	#NULL!	0	0	0	#NULL!	0	0	0
0	#NULL!	1	1	0	#NULL!	0	7	163.2	85.4	47.67	82.8	28.37	34.2633	1	#NULL!	2.70685	2.70685	#NULL!	#NULL!	0	#NULL!	0	#NULL!	0	0	0
1	0	1	0	0	0	1	7	208	127.7	38.61	126.9	27.64	21.7809	1	3056	8.37	8.37	#NULL!	#NULL!	0	0	0	#NULL!	0	0	0
0	0	0	1	0	#NULL!	0	7	162.7	65	60.05	89.5	0	0	0	#NULL!	2.66575	2.66575	#NULL!	#NULL!	0	#NULL!	0	#NULL!	0	0	0
1	0	1	1	0	0	1	8	158.343	76.5404	59.45	158.343	6.80877	4.3	0	#NULL!	11.8767	11.8767	#NULL!	11.8767	0	#NULL!	0	#NULL!	0	0	0
0	0	1	1	0	2	0	6	170	67.8	60.11	122.1	19.4139	15.9	1	#NULL!	11.8329	11.8329	#NULL!	11.8329	0	#NULL!	0	#NULL!	0	0	0
1	1	1	0	0	0	1	4	114.22	75.4564	33.95	89.7078	40.9067	45.6	0	#NULL!	11.8274	11.8274	#NULL!	11.8274	0	#NULL!	0	#NULL!	0	0	0
0	0	0	1	0	1	0	6	169.21	66.4178	60.73	147.003	12.6864	8.63	1	#NULL!	11.8274	11.8274	#NULL!	11.8274	0	#NULL!	0	#NULL!	0	0	0
1	0	0	1	0	1	0	6	169.791	62.622	63.11	146.869	20.3119	13.83	0	#NULL!	11.8137	11.8137	#NULL!	11.8137	0	#NULL!	0	#NULL!	0	0	0
0	1	1	1	0	1	0	5	143.143	65	54.6	116.444	19.481	16.73	0	#NULL!	11.7589	11.7589	#NULL!	11.7589	0	#NULL!	0	#NULL!	0	0	0
1	0	1	1	0	0	1	3	113.971	43.785	61.57	118.252	10.2288	8.65	0	#NULL!	11.7425	11.7425	#NULL!	11.7425	0	#NULL!	0	#NULL!	0	0	0
0	0	0	1	0	0	1	4	184	93	49.5	139	34.3886	24.74	0	#NULL!	11.7123	11.7123	#NULL!	11.7123	0	#NULL!	0	#NULL!	0	0	0
0	0	0	0	0	0	1	5	175	95	46	138	35.1072	25.44	0	#NULL!	11.7014	11.7014	#NULL!	11.7014	0	#NULL!	0	#NULL!	0	0	0
0	0	0	1	0	0	1	3	171	91	47	145	30.131	20.78	1	#NULL!	11.6384	11.6384	#NULL!	11.6384	0	#NULL!	0	#NULL!	0	0	0
0	0	0	1	0	0	1	5	136	61	55	116	9.4308	8.13	0	#NULL!	11.6055	11.6055	#NULL!	11.6055	0	#NULL!	0	#NULL!	0	0	0
0	0	0	1	0	0	1	3	187	127	32.2	145	83.52	57.6	1	#NULL!	11.5562	11.5562	#NULL!	11.5562	0	#NULL!	0	#NULL!	0	0	0
1	0	1	1	0	2	0	6	181	85	53	128	18.1248	14.16	1	#NULL!	11.4877	11.4877	#NULL!	11.4877	0	#NULL!	0	#NULL!	0	0	0
0	0	1	1	0	0	1	4	118.36	51.593	56	90.0349	18.5112	20.56	0	#NULL!	11.3123	11.3123	#NULL!	11.3123	0	#NULL!	0	#NULL!	0	0	0
1	1	0	1	0	0	1	8	192.995	93.4819	51	159.824	52.5181	32.86	1	#NULL!	11.3041	11.3041	#NULL!	11.3041	0	#NULL!	0	#NULL!	0	0	0
0	0	0	1	0	2	0	7	158	87.2	45	114	13.7028	12.02	1	#NULL!	11.2959	11.2959	#NULL!	11.2959	0	#NULL!	0	#NULL!	0	0	0
0	0	0	1	0	0	1	9	149	94	37.3	112	23.6992	21.16	0	#NULL!	11.2877	11.2877	#NULL!	11.2877	0	#NULL!	0	#NULL!	0	0	0
1	0	0	0	0	0	1	4	131	91	31	134	43.282	32.3	1	#NULL!	11.2247	11.2247	#NULL!	11.2247	0	#NULL!	0	#NULL!	0	0	0
1	0	0	1	0	0	1	4	170.96	87.4915	49	186.045	47.3671	25.46	1	#NULL!	11.1945	11.1945	#NULL!	11.1945	0	#NULL!	0	#NULL!	0	0	0
0	0	0	1	0	2	0	8	179.4	89	50.5	139	21.7396	15.64	0	#NULL!	11.1671	11.1671	#NULL!	11.1671	0	#NULL!	0	#NULL!	0	0	0
1	0	0	1	0	2	0	3	187.134	90.2525	52	132.676	48.7851	36.77	1	#NULL!	11.126	11.126	#NULL!	11.126	0	#NULL!	0	#NULL!	0	0	0
1	0	1	0	0	2	0	8	134.734	77.1302	43	100.562	4.74653	4.72	0	#NULL!	10.9315	10.9315	#NULL!	10.9315	0	#NULL!	0	#NULL!	0	0	0
1	0	0	0	0	0	1	6	184	85	54	125.5	25.1	20	0	#NULL!	10.9315	10.9315	#NULL!	10.9315	0	#NULL!	0	#NULL!	0	0	0
0	0	1	1	0	2	0	5	172	80	54	112	16.5984	14.82	1	#NULL!	10.8849	10.8849	#NULL!	10.8849	0	#NULL!	0	#NULL!	0	0	0
1	0	1	0	0	2	0	5	196.056	116.701	40.48	184.59	6.60832	3.58	0	#NULL!	10.7945	10.7945	#NULL!	10.7945	0	#NULL!	0	#NULL!	0	0	0
1	1	0	0	0	0	1	6	94.5003	38.9931	59	87.9867	0	0	0	#NULL!	10.7781	10.7781	#NULL!	10.7781	0	#NULL!	0	#NULL!	0	0	0
0	0	0	1	0	1	0	3	130.494	74.139	43	78.4095	19.1006	24.36	1	#NULL!	10.6329	10.6329	#NULL!	10.6329	0	#NULL!	0	#NULL!	0	0	0
0	1	1	0	0	2	0	6	138	72	48	102	13.1988	12.94	0	#NULL!	10.5671	10.5671	#NULL!	10.5671	0	#NULL!	0	#NULL!	0	0	0
1	0	1	1	0	0	1	7	143	74	48.4	112	19.152	17.1	0	#NULL!	10.5233	10.5233	#NULL!	10.5233	0	#NULL!	0	#NULL!	0	0	0
0	0	1	0	0	2	0	4	155	57	63	113	14.2041	12.57	0	#NULL!	10.5151	10.5151	#NULL!	10.5151	0	#NULL!	0	#NULL!	0	0	0
1	0	0	1	0	1	0	6	128	88	31.5	107	37.8994	35.42	1	#NULL!	10.4822	10.4822	#NULL!	10.4822	0	#NULL!	0	#NULL!	0	0	0
0	0	1	0	0	0	1	5	154.229	74.7472	51.53	128.48	22.7024	17.67	1	#NULL!	10.474	10.474	#NULL!	10.474	0	#NULL!	0	#NULL!	0	0	0
1	0	1	1	0	2	0	3	149.7	88	41.2	113.7	32.9957	29.02	1	#NULL!	10.4685	10.4685	#NULL!	10.4685	0	#NULL!	0	#NULL!	0	0	0
0	0	0	1	0	1	0	2	115.774	76.5692	33.9	115.774	30.4138	26.27	1	#NULL!	10.4082	10.4082	#NULL!	10.4082	0	#NULL!	0	#NULL!	0	0	0
1	0	0	1	0	0	1	4	162.393	86.6481	46.65	177.593	53.2778	30	1	#NULL!	10.3945	10.3945	#NULL!	10.3945	0	#NULL!	0	#NULL!	0	0	0
1	0	0	1	0	2	0	4	169.065	58.3875	65.5	131.692	20.544	15.6	0	#NULL!	10.337	10.337	#NULL!	10.337	0	#NULL!	0	#NULL!	0	0	0
0	0	0	0	0	2	0	3	149.793	68.796	54.06	128.478	31.2972	24.36	1	#NULL!	10.3151	10.3151	#NULL!	10.3151	0	#NULL!	0	#NULL!	0	0	0
0	0	0	1	0	2	0	2	186.014	106.496	42.74	125.507	30.2598	24.11	1	#NULL!	10.2685	10.2685	#NULL!	10.2685	0	#NULL!	0	#NULL!	0	0	0
0	0	0	1	0	1	0	3	173.106	93.8553	45.78	138.1	13.3266	9.65	1	#NULL!	10.2767	10.2767	#NULL!	10.2767	0	#NULL!	0	#NULL!	0	0	0
0	0	0	1	0	0	1	5	184	117	36	130	62.4	48	1	#NULL!	10.2493	10.2493	#NULL!	10.2493	0	#NULL!	0	#NULL!	0	0	0
1	0	0	1	0	0	1	4	203.4	128.6	36.8	142.8	68.444	47.93	1	#NULL!	10.2027	10.2027	#NULL!	10.2027	0	#NULL!	0	#NULL!	0	0	0
0	0	1	1	0	1	0	6	152.37	69.8348	54.16	123.8	10.8944	8.8	1	#NULL!	10.1699	10.1699	#NULL!	10.1699	0	#NULL!	0	#NULL!	0	0	0
1	0	0	1	0	2	0	9	166.711	76.54	54.08	127.237	23.9206	18.8	1	#NULL!	10.1616	10.1616	#NULL!	10.1616	0	#NULL!	0	#NULL!	0	0	0
1	0	1	0	0	0	1	9	169.887	106.102	37.55	104.437	47.4248	45.41	1	#NULL!	10.1452	10.1452	#NULL!	10.1452	0	#NULL!	0	#NULL!	0	0	0
0	0	0	1	0	2	0	3	185.112	109.655	40.76	129.7	27.25	21.01	1	#NULL!	10.1041	10.1041	#NULL!	10.1041	0	#NULL!	0	#NULL!	0	0	0
0	1	0	1	0	2	0	12	198.144	70.1	64.61	159.797	16.6189	10.4	0	#NULL!	10.0384	10.0384	#NULL!	10.0384	0	#NULL!	0	#NULL!	0	0	0
1	0	0	0	0	2	0	5	127	44.145	65.25	127.8	21.3043	16.67	0	#NULL!	10.0137	10.0137	#NULL!	10.0137	0	#NULL!	0	#NULL!	0	0	0
1	0	0	1	0	2	0	4	177.235	56.2	68.29	174.196	0.870978	0.5	0	#NULL!	9.99178	9.99178	#NULL!	9.99178	0	#NULL!	0	#NULL!	0	0	0
0	0	0	1	0	2	0	7	133.496	65.8	51.42	97.8	14.3375	14.66	0	#NULL!	9.94795	9.94795	#NULL!	9.94795	0	#NULL!	0	#NULL!	0	0	0
1	0	1	1	0	0	1	5	234.262	130.824	44.15	200.024	61.5474	30.77	1	#NULL!	5.40274	5.40274	#NULL!	5.40274	0	#NULL!	0	#NULL!	0	0	0
0	0	0	0	0	1	0	5	159.27	90.356	43.26	160.034	44.5535	27.84	1	#NULL!	9.78904	9.78904	#NULL!	9.78904	0	#NULL!	0	#NULL!	0	0	0
0	0	0	1	0	2	0	2	125.42	62.71	47.8	105.99	11.5423	10.89	0	#NULL!	9.77534	9.77534	#NULL!	9.77534	0	#NULL!	0	#NULL!	0	0	0
0	0	0	1	0	2	0	3	78.8	27.5	65.09	122.2	12.7455	10.43	0	#NULL!	9.7589	9.7589	#NULL!	9.7589	0	#NULL!	0	#NULL!	0	0	0
1	0	1	1	0	0	1	4	177.714	80.4	54.76	152.439	14.5884	9.57	0	#NULL!	9.74247	9.74247	#NULL!	9.74247	0	#NULL!	0	#NULL!	0	0	0
0	0	0	0	0	0	1	3	154.724	91.4	40.92	123.644	37.8105	30.58	0	#NULL!	9.73425	9.73425	#NULL!	9.73425	0	#NULL!	0	#NULL!	0	0	0
0	0	0	0	0	0	1	5	136.73	58.8	57.02	136.1	47.6078	34.98	0	#NULL!	9.59726	9.59726	#NULL!	9.59726	0	#NULL!	0	#NULL!	0	0	0
0	0	1	1	0	0	1	6	140.175	56.7464	59.52	122.464	32.453	26.5	0	#NULL!	9.54247	9.54247	#NULL!	9.54247	0	#NULL!	0	#NULL!	0	0	0
0	1	1	1	0	1	0	6	136.065	58.0761	57.32	93	14.2569	15.33	0	#NULL!	9.49589	9.49589	#NULL!	9.49589	0	#NULL!	0	#NULL!	0	0	0
0	0	0	0	0	2	0	5	111.423	51.9	53.42	112.635	8.7067	7.73	0	#NULL!	9.49315	9.49315	#NULL!	9.49315	0	#NULL!	0	#NULL!	0	0	0
0	0	0	0	0	2	0	3	138.354	82.2096	40.58	166.795	49.755	29.83	1	#NULL!	9.44932	9.44932	#NULL!	9.44932	0	#NULL!	0	#NULL!	0	0	0
1	0	0	1	0	0	1	4	137.126	60.8	55.71	138.7	22.6636	16.34	1	#NULL!	9.43288	9.43288	#NULL!	9.43288	0	#NULL!	0	#NULL!	0	0	0
0	0	0	1	0	0	1	4	241.29	164.57	31.81	163.19	20.6762	12.67	0	#NULL!	9.43288	9.43288	#NULL!	9.43288	0	#NULL!	0	#NULL!	0	0	0
1	1	0	1	0	2	0	4	98.4	37.1139	62.27	116.3	1.50027	1.29	0	#NULL!	9.41918	9.41918	#NULL!	9.41918	0	#NULL!	0	#NULL!	0	0	0
0	0	0	0	0	0	1	3	183.2	107.48	41.33	164.444	43.3967	26.39	1	#NULL!	9.3863	9.3863	#NULL!	9.3863	0	#NULL!	0	#NULL!	0	0	0
1	0	0	1	0	0	1	7	159.755	72.2796	54.76	136.952	27.4999	20.08	0	#NULL!	9.33151	9.33151	#NULL!	9.33151	0	#NULL!	0	#NULL!	0	0	0
1	0	0	1	0	2	0	4	181.13	89.0502	50.84	159.939	37.4257	23.4	1	#NULL!	9.30411	9.30411	#NULL!	9.30411	0	#NULL!	0	#NULL!	0	0	0
0	0	0	1	0	0	1	4	205.243	121.9	40.61	244.274	44.0671	18.04	0	#NULL!	9.29863	9.29863	#NULL!	9.29863	0	#NULL!	0	#NULL!	0	0	0
1	0	0	0	0	0	1	4	110.114	68.5	37.81	100.9	41.2782	40.91	1	#NULL!	9.28493	9.28493	#NULL!	9.28493	0	#NULL!	0	#NULL!	0	0	0
0	0	0	1	0	2	0	4	106.6	52.2641	50.96	90.1669	20.513	22.75	1	#NULL!	9.26027	9.26027	#NULL!	9.26027	0	#NULL!	0	#NULL!	0	0	0
1	1	1	1	0	0	1	3	129.352	40.2636	68.87	115.936	1.8086	1.56	0	#NULL!	9.25479	9.25479	#NULL!	9.25479	0	#NULL!	0	#NULL!	0	0	0
0	0	0	1	0	0	1	6	138.332	56.7732	58.97	129.887	0	0	0	#NULL!	9.24932	9.24932	#NULL!	9.24932	0	#NULL!	0	#NULL!	0	0	0
1	0	0	0	0	0	1	5	162.655	92.5128	43.12	150.77	65.1023	43.18	1	#NULL!	9.18904	9.18904	#NULL!	9.18904	0	#NULL!	0	#NULL!	0	0	0
1	0	0	1	0	2	0	6	128.119	65.7144	48.71	123.976	27.2746	22	0	#NULL!	9.1863	9.1863	#NULL!	9.1863	0	#NULL!	0	#NULL!	0	0	0
1	0	0	1	0	0	1	4	110.092	52.6938	52.02	144.038	30.1328	20.92	0	#NULL!	9.14247	9.14247	#NULL!	9.14247	0	#NULL!	0	#NULL!	0	0	0
0	0	0	0	0	0	1	5	88.9944	54.5072	38.75	123.834	32.0234	25.86	1	#NULL!	9.12603	9.12603	#NULL!	9.12603	0	#NULL!	0	#NULL!	0	0	0
0	0	0	1	0	2	0	3	127.439	48.2866	62.1	136.712	16.6242	12.16	1	#NULL!	9.06301	9.06301	#NULL!	9.06301	0	#NULL!	0	#NULL!	0	0	0
0	0	1	1	0	2	0	6	166.097	94.5294	43.08	171.785	37.2772	21.7	0	#NULL!	8.97534	8.97534	#NULL!	8.97534	0	#NULL!	0	#NULL!	0	0	0
0	0	0	1	0	0	1	4	194.146	97.8828	49.71	166.971	40.5238	24.27	1	#NULL!	8.91233	8.91233	#NULL!	8.91233	0	#NULL!	0	#NULL!	0	0	0
1	0	0	1	0	2	0	4	172.309	76.4748	55.62	147.606	15.2182	10.31	0	#NULL!	8.89041	8.89041	#NULL!	8.89041	0	#NULL!	0	#NULL!	0	0	0
0	0	0	1	0	2	0	11	196.09	90.4512	53.87	129.338	20.1767	15.6	0	#NULL!	8.87123	8.87123	#NULL!	8.87123	0	#NULL!	0	#NULL!	0	0	0
1	0	1	0	0	0	1	4	137.2	90.3	34.2	140.146	30.636	21.86	0	#NULL!	8.84658	8.84658	#NULL!	8.84658	0	#NULL!	0	#NULL!	0	0	0
0	0	0	1	0	1	0	6	138.574	79.709	42.5	132.861	25.2436	19	1	#NULL!	8.79452	8.79452	#NULL!	8.79452	0	#NULL!	0	#NULL!	0	0	0
0	0	0	1	0	0	1	4	84.48	42.1168	50.14	100.285	23.1257	23.06	1	#NULL!	8.78904	8.78904	#NULL!	8.78904	0	#NULL!	0	#NULL!	0	0	0
1	1	0	1	0	0	1	4	112.866	70.8895	37.2	126.867	35.0153	27.6	1	#NULL!	8.78904	8.78904	#NULL!	8.78904	0	#NULL!	0	#NULL!	0	0	0
0	0	0	1	0	0	1	6	133.14	71.23	46.5	110.22	23.41	21.2393	1	#NULL!	6.74247	6.74247	#NULL!	6.74247	0	#NULL!	0	#NULL!	0	0	0
1	0	0	0	0	0	1	5	157.83	91.07	42.3	94.79	45.18	47.6633	1	#NULL!	6.74247	6.74247	#NULL!	6.74247	0	#NULL!	0	#NULL!	0	0	0
1	0	1	1	0	0	1	5	128.67	67.91	47.22	98.12	23.48	23.9299	0	#NULL!	6.72603	6.72603	#NULL!	6.72603	0	#NULL!	0	#NULL!	0	0	0
1	0	1	0	0	0	1	4	142.044	26.53	53.75	126	29.18	23.1587	1	#NULL!	6.68493	6.68493	#NULL!	6.68493	0	#NULL!	0	#NULL!	0	0	0
0	0	0	1	0	0	1	3	126.33	59.5	52.9	88.808	8.77956	9.886	0	#NULL!	6.66301	6.66301	#NULL!	6.66301	0	#NULL!	0	#NULL!	0	0	0
1	0	1	1	0	0	1	2	180.52	113.12	37.34	132.16	60.24	45.5811	1	#NULL!	6.48219	6.48219	#NULL!	6.48219	0	#NULL!	0	#NULL!	0	0	0
0	0	0	0	0	0	1	7	156	93	40	92	14.72	16	0	#NULL!	6.41096	6.41096	#NULL!	6.41096	0	#NULL!	0	#NULL!	0	0	0
0	0	0	1	0	0	1	7	93.4886	34.5072	63.09	60.6246	2.21017	3.64566	0	#NULL!	6.3863	6.3863	#NULL!	6.3863	0	#NULL!	0	#NULL!	0	0	0
0	0	0	1	0	0	1	12	150.48	86.17	42.74	102.62	42.34	41.259	0	#NULL!	6.37534	6.37534	#NULL!	6.37534	0	#NULL!	0	#NULL!	0	0	0
1	0	1	1	0	0	1	7	121.78	49.92	59.01	107.2	14.2576	13.3	0	#NULL!	6.34247	6.34247	#NULL!	6.34247	0	#NULL!	0	#NULL!	0	0	0
1	0	1	0	0	0	1	3	85.86	46.74	45.56	91.07	22.57	24.7831	1	#NULL!	6.28767	6.28767	#NULL!	6.28767	0	#NULL!	0	#NULL!	0	0	0
1	0	0	1	0	0	1	2	146.36	62.77	57.11	80.73	51.87	64.2512	0	#NULL!	6.20822	6.20822	#NULL!	6.20822	0	#NULL!	0	#NULL!	0	0	0
0	0	0	1	0	0	1	2	157.65	76.33	51.58	105.52	28.86	27.3503	0	#NULL!	6.17534	6.17534	#NULL!	6.17534	0	#NULL!	0	#NULL!	0	0	0
0	0	1	1	0	0	1	6	173.04	102.34	40.86	140.22	31.52	22.479	1	#NULL!	6.09041	6.09041	#NULL!	6.09041	0	#NULL!	0	#NULL!	0	0	0
1	1	1	1	0	0	1	6	105.77	49.57	53.14	92.2	22.74	24.6638	1	#NULL!	6.09041	6.09041	#NULL!	6.09041	0	#NULL!	0	#NULL!	0	0	0
0	0	0	1	0	0	1	6	194.21	76.79	60.46	139.18	38.35	27.5542	1	#NULL!	5.86027	5.86027	#NULL!	5.86027	0	#NULL!	0	#NULL!	0	0	0
1	0	1	0	0	0	1	2	129.42	76.82	40.64	93.36	15.27	16.356	0	#NULL!	5.71233	5.71233	#NULL!	5.71233	0	#NULL!	0	#NULL!	0	0	0
0	0	0	0	0	0	1	5	163.64	76.29	53.38	106.57	32.4591	30.458	1	#NULL!	5.60548	5.60548	#NULL!	5.60548	0	#NULL!	0	#NULL!	0	0	0
1	1	0	1	0	0	1	8	182.24	90.97	50.08	114.63	21.56	18.8083	0	#NULL!	5.40274	5.40274	#NULL!	5.40274	0	#NULL!	0	#NULL!	0	0	0
0	0	0	1	0	0	1	2	206.68	69.37	66.43	127.95	18.73	14.6385	0	#NULL!	4.86575	4.86575	#NULL!	4.86575	0	#NULL!	0	#NULL!	0	0	0
1	0	0	0	0	0	1	2	174.33	73.6776	57.74	135.216	2.5015	1.85	0	#NULL!	4.84932	4.84932	#NULL!	4.84932	0	#NULL!	0	#NULL!	0	0	0
1	0	1	1	0	0	1	12	178.42	71.36	60.01	122.08	14.82	12.1396	0	#NULL!	4.82192	4.82192	#NULL!	4.82192	0	#NULL!	0	#NULL!	0	0	0
0	0	1	1	0	0	1	2	115.16	49.856	56.7	101.218	3.08714	3.05	0	#NULL!	4.8137	4.8137	#NULL!	4.8137	0	#NULL!	0	#NULL!	0	0	0
0	0	0	0	0	0	1	4	116.94	55.89	52.2	92.9	8.99	9.67707	0	#NULL!	4.76712	4.76712	#NULL!	4.76712	0	#NULL!	0	#NULL!	0	0	0
0	1	1	1	0	0	1	7	136.08	61.88	54.53	86.62	20.88	24.1053	1	#NULL!	4.76438	4.76438	#NULL!	4.76438	0	#NULL!	0	#NULL!	0	0	0
0	0	1	1	0	0	1	2	112.22	43.46	68.77	72.02	1.62	2.24938	0	#NULL!	4.73699	4.73699	#NULL!	4.73699	0	#NULL!	0	#NULL!	0	0	0
1	0	1	0	0	0	1	5	189.68	74.17	60.9	100.1	34.67	34.6354	0	#NULL!	4.71233	4.71233	#NULL!	4.71233	0	#NULL!	0	#NULL!	0	0	0
1	0	1	1	0	0	1	1	184.78	63.15	65.82	108.94	25.5	23.4074	0	#NULL!	4.67671	4.67671	#NULL!	4.67671	0	#NULL!	0	#NULL!	0	0	0
1	1	1	1	0	0	1	9	153.69	84.36	45.11	118.64	23.49	19.7994	0	#NULL!	4.46849	4.46849	#NULL!	4.46849	0	#NULL!	0	#NULL!	0	0	0
0	0	0	1	0	0	1	2	151.615	91.6098	39.57	132.218	57.3824	43.4	1	#NULL!	4.27671	4.27671	#NULL!	4.27671	0	#NULL!	0	#NULL!	0	0	0
1	1	0	1	0	0	1	9	183.117	92.2276	52.58	31	0.31	1	0	#NULL!	4.16712	4.16712	#NULL!	4.16712	0	#NULL!	0	#NULL!	0	0	0
0	0	0	0	0	0	1	3	122.994	54.234	55.91	104	11.7728	11.32	0	#NULL!	3.09863	3.09863	#NULL!	3.09863	0	#NULL!	0	#NULL!	0	0	0
0	1	0	0	0	0	1	10	146	95	35	94	30.268	32.2	1	#NULL!	4.11233	4.11233	#NULL!	4.11233	0	#NULL!	0	#NULL!	0	0	0
1	0	1	0	0	0	1	13	173.38	66.9732	61.37	116.178	16.8795	14.529	0	#NULL!	4.10137	4.10137	#NULL!	4.10137	0	#NULL!	0	#NULL!	0	0	0
1	0	0	1	0	0	1	5	205.485	81.473	60.35	240	9.144	3.81	0	#NULL!	0.50411	0.50411	#NULL!	0.50411	0	#NULL!	0	#NULL!	0	0	0
0	0	0	0	0	0	1	3	147.5	148.72	51.38	119.33	26.2884	22.03	1	#NULL!	3.95342	3.95342	#NULL!	3.95342	0	#NULL!	0	#NULL!	0	0	0
0	0	0	1	0	0	1	4	220	124	44	200	32.37	16.185	1	#NULL!	3.93699	3.93699	#NULL!	3.93699	0	#NULL!	0	#NULL!	0	0	0
0	0	0	0	0	0	1	3	163	97	40	93	27.9	30	1	#NULL!	3.91781	3.91781	#NULL!	3.91781	0	#NULL!	0	#NULL!	0	0	0
0	0	0	0	0	0	1	2	203	107	47	154	21.6493	14.058	1	#NULL!	3.91233	3.91233	#NULL!	3.91233	0	#NULL!	0	#NULL!	0	0	0
0	0	0	1	0	0	1	2	144	79	45	116	42.5592	36.689	1	#NULL!	3.89589	3.89589	#NULL!	3.89589	0	#NULL!	0	#NULL!	0	0	0
0	0	1	0	0	0	1	8	129.768	61.5618	52.4	187.24	48.3079	25.8	1	#NULL!	4.44932	4.44932	#NULL!	4.44932	0	#NULL!	0	#NULL!	0	0	0
0	0	1	1	0	0	1	4	182.51	91.32	49.97	120.43	21.7798	18.085	0	#NULL!	4.38904	4.38904	#NULL!	4.38904	0	#NULL!	0	#NULL!	0	0	0
1	0	1	0	0	2	0	6	187.61	94.68	49.53	146.62	32.3884	22.09	1	#NULL!	4.35068	4.35068	#NULL!	4.35068	0	#NULL!	0	#NULL!	0	0	0
1	0	0	0	0	0	1	14	197.4	130.65	33.81	128.22	34.1065	26.6	0	#NULL!	4.34521	4.34521	#NULL!	4.34521	0	#NULL!	0	#NULL!	0	0	0
1	0	1	0	0	0	1	3	182.47	66.5	63.55	111.1	14.7596	13.285	1	#NULL!	4.31233	4.31233	#NULL!	4.31233	0	#NULL!	0	#NULL!	0	0	0
0	0	1	0	0	0	1	5	140.77	70.26	50.09	124.26	12.426	10	0	#NULL!	4.30137	4.30137	#NULL!	4.30137	0	#NULL!	0	#NULL!	0	0	0
1	1	1	0	0	2	0	5	155.21	90.42	41.74	124.75	50.399	40.4	1	#NULL!	4.26027	4.26027	#NULL!	4.26027	0	#NULL!	0	#NULL!	0	0	0
1	0	1	0	0	2	0	5	161.01	62.52	61.17	109.34	8.63786	7.9	0	#NULL!	4.26027	4.26027	#NULL!	4.26027	0	#NULL!	0	#NULL!	0	0	0
0	0	1	0	0	0	1	3	168.02	92.79	44.78	139.48	36.7669	26.36	0	#NULL!	4.25753	4.25753	#NULL!	4.25753	0	#NULL!	0	#NULL!	0	0	0
1	1	0	0	0	0	1	4	145.75	98.84	32.19	91.99	30.9178	33.61	1	#NULL!	4.19178	4.19178	#NULL!	4.19178	0	#NULL!	0	#NULL!	0	0	0
1	0	0	0	0	2	0	5	132.42	52.43	60.41	99.07	0	0	0	#NULL!	4.18082	4.18082	#NULL!	4.18082	0	#NULL!	0	#NULL!	0	0	0
1	0	1	1	0	1	0	5	223.27	113.81	46.69	151.13	28.1555	18.63	1	#NULL!	4.13699	4.13699	#NULL!	4.13699	0	#NULL!	0	#NULL!	0	0	0
0	0	0	0	0	2	0	5	78.213	40.1202	48.6	76.72	16.8784	22	0	#NULL!	4.04384	4.04384	#NULL!	4.04384	0	#NULL!	0	#NULL!	0	0	0
1	0	1	0	0	1	0	4	114.98	63.6633	44.4	115.62	25.0895	21.7	0	#NULL!	3.98356	3.98356	#NULL!	3.98356	0	#NULL!	0	#NULL!	0	0	0
0	0	1	0	0	1	0	5	134.021	82.9255	38.1	97.5	35.295	36.2	0	#NULL!	3.95068	3.95068	#NULL!	3.95068	0	#NULL!	0	#NULL!	0	0	0
0	0	1	1	0	0	1	4	117.994	64.0016	45.8	84.5	25.0965	29.7	0	#NULL!	3.94521	3.94521	#NULL!	3.94521	0	#NULL!	0	#NULL!	0	0	0
0	0	1	1	0	0	1	3	158.794	104.664	34	101.17	34.1955	33.8	1	#NULL!	3.9726	3.9726	#NULL!	3.9726	0	#NULL!	0	#NULL!	0	0	0
1	0	1	1	0	0	1	2	101.482	47.9776	53.2	109.67	19.3019	17.6	0	#NULL!	3.95342	3.95342	#NULL!	3.95342	0	#NULL!	0	#NULL!	0	0	0
0	0	0	0	0	0	1	3	172.27	108.07	37.269	90.885	22.8758	25.17	1	#NULL!	3.91507	3.91507	#NULL!	3.91507	0	#NULL!	0	#NULL!	0	0	0
1	1	1	0	0	0	1	1	151.17	85.6	43.359	125	61.8125	49.45	0	#NULL!	3.91233	3.91233	#NULL!	3.91233	0	#NULL!	0	#NULL!	0	0	0
1	0	1	0	0	2	0	6	181.03	101.62	43.86	113.6	18.8576	16.6	1	#NULL!	3.90959	3.90959	#NULL!	3.90959	0	#NULL!	0	#NULL!	0	0	0
1	0	1	1	0	2	0	6	83.6039	35.2045	57.4	105	0	0	0	#NULL!	3.90959	3.90959	#NULL!	3.90959	0	#NULL!	0	#NULL!	0	0	0
1	0	0	1	0	2	0	5	123.355	47.2436	61.6	124.01	2.67862	2.16	0	#NULL!	3.88493	3.88493	#NULL!	3.88493	0	#NULL!	0	#NULL!	0	0	0
0	0	0	1	0	0	1	2	119.294	68.45	42.66	89	5.7405	6.45	0	#NULL!	3.87671	3.87671	#NULL!	3.87671	0	#NULL!	0	#NULL!	0	0	0
1	1	1	1	0	2	0	2	151.812	84.4016	44.1	151.9	42.9877	28.3	1	#NULL!	3.87671	3.87671	#NULL!	3.87671	0	#NULL!	0	#NULL!	0	0	0
0	0	1	1	0	2	0	3	113.738	45.4784	59.8	116.4	21.534	18.5	0	#NULL!	3.8411	3.8411	#NULL!	3.8411	0	#NULL!	0	#NULL!	0	0	0
0	0	1	0	0	0	1	3	100.998	66.0008	34.7	133	20.349	15.3	1	#NULL!	3.82192	3.82192	#NULL!	3.82192	0	#NULL!	0	#NULL!	0	0	0
0	0	1	0	0	0	1	2	115.291	76.5934	33.8	108.7	24.1314	22.2	1	#NULL!	3.81918	3.81918	#NULL!	3.81918	0	#NULL!	0	#NULL!	0	0	0
0	0	0	1	0	0	1	3	126.311	53.732	57.8	139.7	17.0434	12.2	0	#NULL!	3.81096	3.81096	#NULL!	3.81096	0	#NULL!	0	#NULL!	0	0	0
1	1	0	0	0	0	1	6	74.0028	41.002	44.6	79	19.513	24.7	1	#NULL!	3.81096	3.81096	#NULL!	3.81096	0	#NULL!	0	#NULL!	0	0	0
1	0	1	0	0	2	0	5	111.767	56.2186	50.1	122.46	21.6754	17.7	0	#NULL!	3.81096	3.81096	#NULL!	3.81096	0	#NULL!	0	#NULL!	0	0	0
0	1	1	1	0	0	1	3	137.806	92.0005	33.4	144.7	42.6865	29.5	1	#NULL!	3.78356	3.78356	#NULL!	3.78356	0	#NULL!	0	#NULL!	0	0	0
1	1	1	0	0	2	0	11	136.16	82.24	39.7	137.63	10.4599	7.6	0	#NULL!	3.7726	3.7726	#NULL!	3.7726	0	#NULL!	0	#NULL!	0	0	0
0	1	1	0	0	2	0	7	110.68	71.06	36.1	160.83	39.5642	24.6	0	#NULL!	3.70411	3.70411	#NULL!	3.70411	0	#NULL!	0	#NULL!	0	0	0
0	0	1	0	0	2	0	9	254.996	177.008	30.6	163	74.817	45.9	1	#NULL!	3.69315	3.69315	#NULL!	3.69315	0	#NULL!	0	#NULL!	0	0	0
0	0	1	0	0	2	0	8	110.599	58.993	47	96.8	48.7872	50.4	1	#NULL!	3.69041	3.69041	#NULL!	3.69041	0	#NULL!	0	#NULL!	0	0	0
1	0	0	1	0	2	0	6	135.005	78.0074	42.2	175	64.225	36.7	1	#NULL!	3.65753	3.65753	#NULL!	3.65753	0	#NULL!	0	#NULL!	0	0	0
1	0	0	1	0	0	1	6	117.007	61.9986	47	118.4	22.1408	18.7	1	#NULL!	3.65479	3.65479	#NULL!	3.65479	0	#NULL!	0	#NULL!	0	0	0
1	0	0	0	0	1	0	5	170.002	102.998	39.4	156	38.064	24.4	0	#NULL!	3.65479	3.65479	#NULL!	3.65479	0	#NULL!	0	#NULL!	0	0	0
1	0	0	0	0	0	1	4	182.304	126.101	30.7	123.8	46.0536	37.2	1	#NULL!	3.64932	3.64932	#NULL!	3.64932	0	#NULL!	0	#NULL!	0	0	0
1	0	1	1	0	0	1	4	199.01	138.996	30.2	134	46.364	34.6	1	#NULL!	3.63288	3.63288	#NULL!	3.63288	0	#NULL!	0	#NULL!	0	0	0
1	0	1	0	0	2	0	7	148.4	66.17	55.41	132.31	14.6864	11.1	0	#NULL!	3.58082	3.58082	#NULL!	3.58082	0	#NULL!	0	#NULL!	0	0	0
0	0	1	0	0	0	1	4	166.141	98.7677	40.3	114.1	17.2291	15.1	1	#NULL!	3.55616	3.55616	#NULL!	3.55616	0	#NULL!	0	#NULL!	0	0	0
0	0	0	1	0	2	0	7	145.999	71.994	50.7	107	15.301	14.3	1	#NULL!	3.54521	3.54521	#NULL!	3.54521	0	#NULL!	0	#NULL!	0	0	0
0	0	1	1	0	2	0	6	80.0072	24.0053	70	67	10.318	15.4	1	#NULL!	3.54247	3.54247	#NULL!	3.54247	0	#NULL!	0	#NULL!	0	0	0
0	0	0	0	0	0	1	3	94.7051	51.9942	45.4	102	14.994	14.7	1	#NULL!	3.51233	3.51233	#NULL!	3.51233	0	#NULL!	0	#NULL!	0	0	0
1	1	1	1	0	2	0	3	132.945	74.8258	43.6	100.52	29.8544	29.7	1	#NULL!	3.50137	3.50137	#NULL!	3.50137	0	#NULL!	0	#NULL!	0	0	0
0	0	1	1	0	1	0	3	112.997	72.0036	36.3	121	23.958	19.8	0	#NULL!	3.49315	3.49315	#NULL!	3.49315	0	#NULL!	0	#NULL!	0	0	0
0	0	1	1	0	0	1	1	160.003	94.9934	40.6	101.3	35.3537	34.9	0	#NULL!	3.47123	3.47123	#NULL!	3.47123	0	#NULL!	0	#NULL!	0	0	0
1	1	1	0	0	1	0	8	190.166	123.142	35.2	175.34	37.6981	21.5	1	#NULL!	3.45479	3.45479	#NULL!	3.45479	0	#NULL!	0	#NULL!	0	0	0
0	1	0	0	0	2	0	3	182.924	101.689	44.3	118.24	23.648	20	0	#NULL!	3.43836	3.43836	#NULL!	3.43836	0	#NULL!	0	#NULL!	0	0	0
0	0	1	0	0	2	0	4	174.412	62.0312	64.2	135.78	5.02386	3.7	0	#NULL!	3.42466	3.42466	#NULL!	3.42466	0	#NULL!	0	#NULL!	0	0	0
0	0	1	1	0	0	1	5	164.9	94.36	43.1	143.77	33.0671	23	1	#NULL!	3.40822	3.40822	#NULL!	3.40822	0	#NULL!	0	#NULL!	0	0	0
1	0	0	1	0	0	1	3	96.3696	51.6392	46.42	76.9624	19.7716	25.69	1	#NULL!	3.4	3.4	#NULL!	3.4	0	#NULL!	0	#NULL!	0	0	0
0	0	0	1	0	2	0	5	#NULL!	#NULL!	52.8	#NULL!	#NULL!	#NULL!	0	#NULL!	3.30959	3.30959	#NULL!	3.30959	0	#NULL!	0	#NULL!	0	0	0
0	0	0	1	0	2	0	7	208.61	122.797	41.2	130	5.46	4.2	0	#NULL!	3.29589	3.29589	#NULL!	3.29589	0	#NULL!	0	#NULL!	0	0	0
1	1	1	0	0	0	1	2	88.37	46.2	47.72	102.85	11.3032	10.99	0	#NULL!	3.28493	3.28493	#NULL!	3.28493	0	#NULL!	0	#NULL!	0	0	0
0	0	1	1	0	2	0	10	155.006	78.0074	49.7	126	6.426	5.1	0	#NULL!	3.28493	3.28493	#NULL!	3.28493	0	#NULL!	0	#NULL!	0	0	0
1	0	0	1	0	0	1	8	176.217	119.334	32.3	156.07	51.9713	33.3	1	#NULL!	3.26027	3.26027	#NULL!	3.26027	0	#NULL!	0	#NULL!	0	0	0
0	0	1	0	0	1	0	4	185.333	56.565	69.6	117.83	31.2249	26.5	0	#NULL!	3.24932	3.24932	#NULL!	3.24932	0	#NULL!	0	#NULL!	0	0	0
0	0	1	1	0	1	0	10	165.996	79.902	51.8	114.8	7.8064	6.8	0	#NULL!	3.24658	3.24658	#NULL!	3.24658	0	#NULL!	0	#NULL!	0	0	0
1	0	1	1	0	1	0	4	190.133	109.346	42.6	175.06	50.5923	28.9	0	#NULL!	3.24384	3.24384	#NULL!	3.24384	0	#NULL!	0	#NULL!	0	0	0
0	1	1	1	0	0	1	6	154.097	88.6298	42.2	145.7	44.1471	30.3	1	#NULL!	3.23562	3.23562	#NULL!	3.23562	0	#NULL!	0	#NULL!	0	0	0
1	1	0	0	0	2	0	6	107.295	43.5078	59.6	84.9	26.4039	31.1	0	#NULL!	3.23562	3.23562	#NULL!	3.23562	0	#NULL!	0	#NULL!	0	0	0
0	0	0	0	0	0	1	9	139.383	60.1036	56.7	109.48	9.52476	8.7	0	#NULL!	3.13151	3.13151	#NULL!	3.13151	0	#NULL!	0	#NULL!	0	0	0
0	0	0	0	0	0	1	5	168.508	119.683	29.1	132.88	27.639	20.8	1	#NULL!	3.08219	3.08219	#NULL!	3.08219	0	#NULL!	0	#NULL!	0	0	0
1	1	1	0	0	0	1	10	192.923	139.192	28	151.07	52.4213	34.7	1	#NULL!	3.07397	3.07397	#NULL!	3.07397	0	#NULL!	0	#NULL!	0	0	0
1	0	1	1	0	2	0	3	188.33	67.6296	64.2	177.79	13.6898	7.7	0	#NULL!	3	3	#NULL!	3	0	#NULL!	0	#NULL!	0	0	0
0	1	1	1	0	0	1	5	151.671	96.3792	36.3	115.19	63.0089	54.7	1	#NULL!	2.94795	2.94795	#NULL!	2.94795	0	#NULL!	0	#NULL!	0	0	0
0	0	1	1	0	0	1	5	149.345	68.9325	53.6	106.75	6.29825	5.9	0	#NULL!	2.91233	2.91233	#NULL!	2.91233	0	#NULL!	0	#NULL!	0	0	0
1	0	1	0	0	2	0	4	189.246	100.605	47	141.67	36.4092	25.7	1	#NULL!	2.90959	2.90959	#NULL!	2.90959	0	#NULL!	0	#NULL!	0	0	0
1	0	0	0	0	#NULL!	0	#NULL!	#NULL!	#NULL!	63.6	#NULL!	0	0	0	#NULL!	2.8274	2.8274	#NULL!	2.8274	0	#NULL!	0	#NULL!	0	0	0
0	0	0	0	0	2	0	3	124.697	62.008	50.5	102	36.006	35.3	0	#NULL!	2.76986	2.76986	#NULL!	2.76986	0	#NULL!	0	#NULL!	0	0	0
1	0	1	0	0	0	1	9	97.7538	57.7393	40.9	85.27	38.3715	45	1	#NULL!	2.76712	2.76712	#NULL!	2.76712	0	#NULL!	0	#NULL!	0	0	0
0	0	0	1	0	2	0	7	130.424	58.089	55.2	134.78	28.8429	21.4	0	#NULL!	2.74521	2.74521	#NULL!	2.74521	0	#NULL!	0	#NULL!	0	0	0
0	0	1	1	0	1	0	4	162.96	88.4446	46	130.18	54.1549	41.6	0	#NULL!	2.71781	2.71781	#NULL!	2.71781	0	#NULL!	0	#NULL!	0	0	0
1	0	1	0	0	0	1	8	113.64	40.77	64.13	88.82	4.95616	5.58	0	#NULL!	2.70959	2.70959	#NULL!	2.70959	0	#NULL!	0	#NULL!	0	0	0
1	0	1	0	0	2	0	6	127.008	50.0094	60.6	94	11.562	12.3	0	#NULL!	2.70137	2.70137	#NULL!	2.70137	0	#NULL!	0	#NULL!	0	0	0
1	0	1	1	0	2	0	3	169.007	76.0104	55	164	28.208	17.2	0	#NULL!	2.69315	2.69315	#NULL!	2.69315	0	#NULL!	0	#NULL!	0	0	0
1	1	1	0	0	0	1	10	128.993	91.9954	28.7	93	25.575	27.5	1	#NULL!	2.69315	2.69315	#NULL!	2.69315	0	#NULL!	0	#NULL!	0	0	0
0	0	1	0	0	2	0	7	83.0093	48.994	41	100	24.9	24.9	1	#NULL!	2.66575	2.66575	#NULL!	2.66575	0	#NULL!	0	#NULL!	0	0	0
0	0	0	1	0	0	1	7	133.002	69.9958	47.4	107.8	32.879	30.5	0	#NULL!	2.64658	2.64658	#NULL!	2.64658	0	#NULL!	0	#NULL!	0	0	0
0	0	0	0	0	0	1	6	192.002	132.991	30.7	123	60.516	49.2	1	#NULL!	2.00822	2.00822	#NULL!	2.00822	0	#NULL!	0	#NULL!	0	0	0
1	0	1	0	0	0	1	9	177.99	88.9952	50	99	11.484	11.6	0	#NULL!	2.63562	2.63562	#NULL!	2.63562	0	#NULL!	0	#NULL!	0	0	0
1	1	1	0	0	2	0	4	150.993	93.9988	37.7	175	45.675	26.1	1	#NULL!	2.60274	2.60274	#NULL!	2.60274	0	#NULL!	0	#NULL!	0	0	0
0	0	1	1	0	0	1	2	121.008	74.9997	38	93.9	38.2173	40.7	0	#NULL!	2.59452	2.59452	#NULL!	2.59452	0	#NULL!	0	#NULL!	0	0	0
1	0	0	0	0	0	1	5	111.407	50.7978	54.8	103	22.557	21.9	1	#NULL!	2.56712	2.56712	#NULL!	2.56712	0	#NULL!	0	#NULL!	0	0	0
0	0	1	0	0	2	0	8	150.995	90.698	39.7	119	40.341	33.9	1	#NULL!	2.51781	2.51781	#NULL!	2.51781	0	#NULL!	0	#NULL!	0	0	0
1	0	1	0	0	0	1	6	223.008	142.991	35.9	174	43.152	24.8	1	#NULL!	2.51233	2.51233	#NULL!	2.51233	0	#NULL!	0	#NULL!	0	0	0
0	0	0	1	0	2	0	4	214.991	120.008	44.2	133	29.127	21.9	1	#NULL!	2.48493	2.48493	#NULL!	2.48493	0	#NULL!	0	#NULL!	0	0	0
0	0	0	1	0	2	0	8	94.0056	41.9952	55.3	75	24	32	0	#NULL!	2.42192	2.42192	#NULL!	2.42192	0	#NULL!	0	#NULL!	0	0	0
0	0	0	0	0	2	0	9	122.997	54.9939	55.3	92.4	15.3384	16.6	0	#NULL!	2.40548	2.40548	#NULL!	2.40548	0	#NULL!	0	#NULL!	0	0	0
1	0	0	1	0	0	1	3	152.994	102.01	33.3	159	39.432	24.8	1	#NULL!	2.35068	2.35068	#NULL!	2.35068	0	#NULL!	0	#NULL!	0	0	0
1	0	0	1	0	0	1	10	77.5047	38.7941	50.3	79.2	5.94	7.5	0	#NULL!	2.33151	2.33151	#NULL!	2.33151	0	#NULL!	0	#NULL!	0	0	0
0	0	1	0	0	0	1	3	141.005	85.9968	39	97.8	31.3938	32.1	1	#NULL!	2.28767	2.28767	#NULL!	2.28767	0	#NULL!	0	#NULL!	0	0	0
1	0	1	0	0	2	0	7	111.009	44.9996	59.5	97	18.624	19.2	0	#NULL!	2.27397	2.27397	#NULL!	2.27397	0	#NULL!	0	#NULL!	0	0	0
0	0	1	1	0	2	0	6	135.3	68.1	49.5	96.2	7.696	8	0	#NULL!	2.26849	2.26849	#NULL!	2.26849	0	#NULL!	0	#NULL!	0	0	0
0	0	1	1	0	0	1	4	125.307	50.1046	59.9	94.86	10.4346	11	0	#NULL!	2.26849	2.26849	#NULL!	2.26849	0	#NULL!	0	#NULL!	0	0	0
0	0	0	1	0	0	1	5	191.591	124.494	35	143.6	41.644	29	0	#NULL!	2.26575	2.26575	#NULL!	2.26575	0	#NULL!	0	#NULL!	0	0	0
0	0	1	0	0	2	0	4	98.0928	47.136	52	93.2	28.9852	31.1	1	#NULL!	2.26027	2.26027	#NULL!	2.26027	0	#NULL!	0	#NULL!	0	0	0
1	1	1	0	0	2	0	8	129.992	57.0011	56.2	115	31.855	27.7	0	#NULL!	2.21644	2.21644	#NULL!	2.21644	0	#NULL!	0	#NULL!	0	0	0
0	0	1	1	0	2	0	8	138.991	58.0041	58.3	112	27.216	24.3	0	#NULL!	2.2137	2.2137	#NULL!	2.2137	0	#NULL!	0	#NULL!	0	0	0
1	0	0	0	0	0	1	1	141.002	80.006	43.3	119	27.251	22.9	0	#NULL!	2.19452	2.19452	#NULL!	2.19452	0	#NULL!	0	#NULL!	0	0	0
1	0	0	0	0	2	0	2	94.894	42.092	55.8	90	23.31	25.9	0	#NULL!	2.17808	2.17808	#NULL!	2.17808	0	#NULL!	0	#NULL!	0	0	0
1	0	1	0	0	0	1	3	133.7	76.9	42.6	98.7	20.1348	20.4	0	#NULL!	2.14247	2.14247	#NULL!	2.14247	0	#NULL!	0	#NULL!	0	0	0
0	0	1	1	0	0	1	3	192.302	104.39	45.8	196	40.572	20.7	1	#NULL!	2.12603	2.12603	#NULL!	2.12603	0	#NULL!	0	#NULL!	0	0	0
0	0	1	1	0	2	0	4	203	130.001	36	137.9	63.5719	46.1	1	#NULL!	2.10959	2.10959	#NULL!	2.10959	0	#NULL!	0	#NULL!	0	0	0
0	0	0	1	0	2	0	2	177.006	122.996	30.5	127	37.084	29.2	0	#NULL!	2.10685	2.10685	#NULL!	2.10685	0	#NULL!	0	#NULL!	0	0	0
0	1	1	1	0	2	0	2	88.0035	53.001	39.8	103	22.969	22.3	0	#NULL!	2.08493	2.08493	#NULL!	2.08493	0	#NULL!	0	#NULL!	0	0	0
1	0	1	1	0	1	0	#NULL!	#NULL!	#NULL!	33.8	#NULL!	#NULL!	#NULL!	1	#NULL!	2.07123	2.07123	#NULL!	2.07123	0	#NULL!	0	#NULL!	0	0	0
1	0	1	0	0	1	0	4	136.992	55.0036	59.9	116.1	20.0853	17.3	0	#NULL!	2.01918	2.01918	#NULL!	2.01918	0	#NULL!	0	#NULL!	0	0	0
1	1	1	0	0	0	1	4	105.503	59.7949	43.6	162.4	16.8896	10.4	1	#NULL!	1.97808	1.97808	#NULL!	1.97808	0	#NULL!	0	#NULL!	0	0	0
0	0	0	0	0	2	0	1	106.004	58.0041	45.3	119	32.13	27	0	#NULL!	1.93425	1.93425	#NULL!	1.93425	0	#NULL!	0	#NULL!	0	0	0
0	0	1	0	0	0	1	5	162.996	113.995	30.1	116	52.896	45.6	1	#NULL!	1.84658	1.84658	#NULL!	1.84658	0	#NULL!	0	#NULL!	0	0	0
0	0	1	0	0	2	0	7	127.737	48.6666	61.8	112.64	7.8848	7	1	#NULL!	1.79452	1.79452	#NULL!	1.79452	0	#NULL!	0	#NULL!	0	0	0
0	0	0	0	0	2	0	5	149.767	82.1934	45.4	151.76	34.2978	22.6	1	#NULL!	1.73425	1.73425	#NULL!	1.73425	0	#NULL!	0	#NULL!	0	0	0
0	0	1	0	0	1	0	6	105.195	73.6484	30.4	110.6	31.2998	28.3	0	#NULL!	1.68219	1.68219	#NULL!	1.68219	0	#NULL!	0	#NULL!	0	0	0
1	1	1	1	0	0	1	6	190.456	140.857	26.3	151.14	39.4475	26.1	0	#NULL!	1.67945	1.67945	#NULL!	1.67945	0	#NULL!	0	#NULL!	0	0	0
1	0	1	0	0	2	0	7	126.115	72.8016	42	85.54	37.8087	44.2	1	#NULL!	1.6274	1.6274	#NULL!	1.6274	0	#NULL!	0	#NULL!	0	0	0
1	0	0	0	0	1	0	6	174.398	100.038	42.4	126.86	50.2366	39.6	1	#NULL!	1.62192	1.62192	#NULL!	1.62192	0	#NULL!	0	#NULL!	0	0	0
1	0	0	0	0	0	1	2	173.32	102.18	41	182.46	41.236	22.6	0	#NULL!	1.59452	1.59452	#NULL!	1.59452	0	#NULL!	0	#NULL!	0	0	0
0	0	1	1	0	2	0	5	153.667	64.7378	57.9	126.58	24.1768	19.1	0	#NULL!	1.47945	1.47945	#NULL!	1.47945	0	#NULL!	0	#NULL!	0	0	0
1	0	0	1	0	0	1	6	110.401	68.607	38	94.4	21.9008	23.2	1	#NULL!	1.4137	1.4137	#NULL!	1.4137	0	#NULL!	0	#NULL!	0	0	0
0	0	1	0	0	2	0	8	141.969	70.7958	50	110.17	33.051	30	0	#NULL!	1.37808	1.37808	#NULL!	1.37808	0	#NULL!	0	#NULL!	0	0	0
0	0	0	0	0	0	1	6	148.526	89.9232	39.7	136.5	29.0745	21.3	0	#NULL!	1.33699	1.33699	#NULL!	1.33699	0	#NULL!	0	#NULL!	0	0	0
0	0	1	1	0	0	1	#NULL!	#NULL!	#NULL!	19.6	#NULL!	#NULL!	#NULL!	1	#NULL!	1.30137	1.30137	#NULL!	1.30137	0	#NULL!	0	#NULL!	0	0	0
0	0	0	1	0	0	1	1	221	115	48	121	26.62	22	1	#NULL!	6.47945	6.47945	#NULL!	6.47945	0	#NULL!	0	#NULL!	0	0	0
0	0	0	1	0	0	1	7	158	78	51	123	19.68	16	0	#NULL!	5.88219	5.88219	#NULL!	5.88219	0	#NULL!	0	#NULL!	0	0	0
0	0	0	1	0	0	1	5	120	38	68	158	20.54	13	0	#NULL!	5.78082	5.78082	#NULL!	5.78082	0	#NULL!	0	#NULL!	0	0	0
0	0	0	1	0	1	0	7	103	35	66	103	5.15	5	0	#NULL!	5.34521	5.34521	#NULL!	5.34521	0	#NULL!	0	#NULL!	0	0	0
1	0	1	1	0	0	1	1	235	164	30	279	119.97	43	1	#NULL!	4.82466	4.82466	#NULL!	4.82466	0	#NULL!	0	#NULL!	0	0	0
0	0	0	0	0	0	1	3	114	54	53	95	18.05	19	0	#NULL!	4.49041	4.49041	#NULL!	4.49041	0	#NULL!	0	#NULL!	0	0	0
1	0	1	0	0	0	1	5	116.17	60.72	47.73	99.25	10.58	10.66	0	#NULL!	4.30685	4.30685	#NULL!	4.30685	0	#NULL!	0	#NULL!	0	0	0
0	0	0	0	0	0	1	4	121	74	39	88	14.08	16	0	#NULL!	4.26301	4.26301	#NULL!	4.26301	0	#NULL!	0	#NULL!	0	0	0
0	0	1	1	0	0	1	5	189	127	33	143	28.6	20	0	#NULL!	3.72877	3.72877	#NULL!	3.72877	0	#NULL!	0	#NULL!	0	0	0
1	0	1	1	0	0	1	5	133	80	40	89	16.02	18	0	#NULL!	3.78904	3.78904	#NULL!	3.78904	0	#NULL!	0	#NULL!	0	0	0
0	0	0	1	0	0	1	4	108	56	48	86	17.2	20	0	#NULL!	3.78356	3.78356	#NULL!	3.78356	0	#NULL!	0	#NULL!	0	0	0
1	0	1	0	0	0	1	3	162	78	52	126	21.42	17	0	#NULL!	3.74521	3.74521	#NULL!	3.74521	0	#NULL!	0	#NULL!	0	0	0
1	1	1	1	0	0	1	5	200	117.95	41	182.9	9.5108	5.2	0	#NULL!	3.56438	3.56438	#NULL!	3.56438	0	#NULL!	0	#NULL!	0	0	0
0	0	0	1	0	0	1	6	178	106	40	92	24.84	27	0	#NULL!	3.56164	3.56164	#NULL!	3.56164	0	#NULL!	0	#NULL!	0	0	0
0	0	1	1	0	0	1	6	173	92	47	79	8.69	11	0	#NULL!	3.46301	3.46301	#NULL!	3.46301	0	#NULL!	0	#NULL!	0	0	0
1	0	0	0	0	0	1	7	124	66	47	127	30.48	24	1	#NULL!	3.35342	3.35342	#NULL!	3.35342	0	#NULL!	0	#NULL!	0	0	0
0	0	0	1	0	0	1	9	187	79	58	128	2.56	2	0	#NULL!	3.27671	3.27671	#NULL!	3.27671	0	#NULL!	0	#NULL!	0	0	0
0	1	0	0	0	0	1	4	160	109	32	158	45.82	29	1	#NULL!	3.24658	3.24658	#NULL!	3.24658	0	#NULL!	0	#NULL!	0	0	0
1	1	0	0	0	0	1	9	147	89	39	149	41.72	28	1	#NULL!	3.28219	3.28219	#NULL!	3.28219	0	#NULL!	0	#NULL!	0	0	0
0	0	1	1	0	0	1	4	112	60	46	130	42.9	33	1	#NULL!	3.19726	3.19726	#NULL!	3.19726	0	#NULL!	0	#NULL!	0	0	0
0	0	0	1	0	0	1	6	101	50	50	91	7.28	8	0	#NULL!	3.02466	3.02466	#NULL!	3.02466	0	#NULL!	0	#NULL!	0	0	0
1	0	1	1	0	0	1	8	132.88	67.45	49.24	95.29	14.122	14.82	0	#NULL!	2.95342	2.95342	#NULL!	2.95342	0	#NULL!	0	#NULL!	0	0	0
0	0	0	1	0	0	1	5	155	79	49	117	30.42	26	1	#NULL!	2.4137	2.4137	#NULL!	2.4137	0	#NULL!	0	#NULL!	0	0	0
1	0	0	1	0	0	1	3	144	81	44	104	8.32	8	0	#NULL!	2.32329	2.32329	#NULL!	2.32329	0	#NULL!	0	#NULL!	0	0	0
0	1	1	0	0	0	1	9	186	122	34	121.88	19.257	15.8	1	#NULL!	1.86301	1.86301	#NULL!	1.86301	0	#NULL!	0	#NULL!	0	0	0
1	0	1	0	0	0	1	2	131	85	35	81	37.26	46	1	#NULL!	1.7863	1.7863	#NULL!	1.7863	0	#NULL!	0	#NULL!	0	0	0
1	0	1	0	0	0	1	13	87	38	56	118	3.54	3	0	#NULL!	1.79726	1.79726	#NULL!	1.79726	0	#NULL!	0	#NULL!	0	0	0
1	0	0	0	0	0	1	5	128	57	55	110	5.5	5	0	#NULL!	1.73425	1.73425	#NULL!	1.73425	0	#NULL!	0	#NULL!	0	0	0
0	0	0	1	0	0	1	2	171	105	39	150	49.5	33	1	#NULL!	1.66849	1.66849	#NULL!	1.66849	0	#NULL!	0	#NULL!	0	0	0
1	0	1	1	0	0	1	7	145.32	92.61	36.27	145.64	67.8537	46.59	1	#NULL!	1.28219	1.28219	#NULL!	1.28219	0	#NULL!	0	#NULL!	0	0	0
1	1	0	1	0	0	1	8	155	70	55	124	27.28	22	0	#NULL!	1.28219	1.28219	#NULL!	1.28219	0	#NULL!	0	#NULL!	0	0	0
